# Supplementary material for: Macro-financial models of Canadian dollar interest rate swap yields
Source: PLoS One. 2025 Mar 25;20(3):e0320132. doi: 10.1371/journal.pone.0320132 (PMC11936162; doi:10.1371/journal.pone.0320132)
Supplement: S1 Dataset — (XLSX) [file pone.0320132.s001.xlsx]

## Sheet: Data
	CSWAP2Y	CSWAP5Y	CSWAP10Y	TBILL3M	TBILL6M	CPI	CPIXV	CPIXFE	IPYOY	TSX	TSX60	USDCAD	NEER	LNTSX	LNUSDCAD	LNTSX60	LNNEER	BOC	LNBOC
1998-01-01	5.15	5.38	5.62	4.14	4.53	1.22	1.42	1.32	4.2	6529.46		1.4402	75.1	8.78408	0.364782		4.31882	30167	10.3145
1998-02-01	5.29	5.45	5.66	4.52	4.85	1.11	1.53	1.54	4.33	6918.25		1.434	75.1	8.84192	0.360468		4.31882	31150	10.3466
1998-03-01	5.22	5.42	5.67	4.59	4.76	1	1.42	1.32	6	7382.43		1.4163	76.04	8.90686	0.348048		4.33126	29497	10.292
1998-04-01	5.2	5.35	5.56	4.63	4.78	0.89	1.2	1.2	4.09	7674.11		1.4298	75.29	8.94561	0.357535		4.32135	30728	10.3329
1998-05-01	5.35	5.47	5.61	4.74	4.94	1	1.2	1.31	3.1	7678.02		1.4452	74.6	8.94612	0.368248		4.31214	30506	10.3257
1998-06-01	5.4	5.49	5.56	4.75	4.95	1	1.19	0.87	3.91	7336.74		1.4653	74.11	8.90065	0.38206		4.30555	32111	10.377
1998-07-01	5.44	5.57	5.62	4.86	5.01	0.88	1.3	1.31	-0.18	7303.93		1.4868	73.08	8.89617	0.396626		4.29155	32426	10.3867
1998-08-01	5.62	5.83	5.92	5	5.24	0.77	1.08	1.42	2.61	6335.61		1.5342	71.08	8.75394	0.428009		4.26381	32328	10.3837
1998-09-01	5.41	5.53	5.66	5.22	5.29	0.55	0.98	1.31	3.06	5809.28		1.5216	71.31	8.66721	0.419762		4.26704	32105	10.3768
1998-10-01	4.71	5.09	5.37	4.64	4.78	1.1	1.3	1.31	2.08	5725.63		1.5451	69.43	8.65271	0.435089		4.24032	32888	10.4009
1998-11-01	4.99	5.26	5.48	4.81	4.88	1.22	1.41	1.42	2.25	6401		1.5397	69.63	8.76421	0.431588		4.2432	32332	10.3838
1998-12-01	4.88	5.06	5.21	4.67	4.75	1.1	1.3	1.42	3.53	6373.73		1.543	69.36	8.75994	0.433729		4.23931	33809	10.4285
1999-01-01	4.98	5.16	5.29	4.63	4.74	0.77	1.08	1.08	5.45	6695.03	389.73	1.5196	70.47	8.80912	0.418447	5.96545	4.25519	31662	10.3629
1999-02-01	5.19	5.37	5.45	4.79	4.88	0.77	1.08	0.97	4.07	6483.43	379.55	1.4973	72.03	8.777	0.403663	5.93899	4.27708	33760	10.427
1999-03-01	5.31	5.47	5.55	4.85	4.94	0.99	1.18	1.19	2.68	6510.87	380.04	1.5175	71.36	8.78123	0.417064	5.94028	4.26774	32799	10.3982
1999-04-01	4.92	5.2	5.38	4.53	4.59	1.65	1.29	1.41	3.75	6929.63	410.08	1.4879	72.77	8.84356	0.397366	6.01635	4.2873	32992	10.404
1999-05-01	5.11	5.51	5.69	4.4	4.53	1.65	1.4	1.4	4.41	6936.12	405.94	1.4619	74.1	8.8445	0.379737	6.00621	4.30542	34787	10.457
1999-06-01	5.57	5.86	5.98	4.56	4.81	1.54	1.39	1.51	5.89	6932.41	407.17	1.4691	73.87	8.84396	0.38465	6.00923	4.30231	34710	10.4548
1999-07-01	5.58	5.84	5.96	4.62	4.79	1.75	1.39	1.4	8.18	7151.92	419.67	1.4878	72.92	8.87514	0.397299	6.03947	4.28936	35092	10.4657
1999-08-01	5.81	6.09	6.2	4.77	4.98	2.08	1.61	1.4	6.48	7024.32	411.72	1.4927	72.35	8.85713	0.400587	6.02034	4.28152	34105	10.4372
1999-09-01	5.67	5.98	6.11	4.68	4.9	2.63	1.93	1.83	7.6	6989.35	409.99	1.4775	72.95	8.85214	0.390351	6.01613	4.28977	35038	10.4642
1999-10-01	6.02	6.34	6.44	4.71	5.04	2.18	1.5	1.61	6.78	7022.46	415.81	1.4772	72.84	8.85687	0.390148	6.03023	4.28827	35605	10.4802
1999-11-01	5.96	6.22	6.34	4.79	5.06	2.29	1.5	1.61	7.84	7523.17	449.95	1.4674	73.43	8.92574	0.383492	6.10914	4.29633	36627	10.5085
1999-12-01	6.08	6.34	6.48	4.79	5.14	2.62	1.49	1.72	7.81	8092.51	480.78	1.4721	73.22	8.99869	0.38669	6.17541	4.29347	43063	10.6704
2000-01-01	6.28	6.61	6.76	5.01	5.33	2.4	1.28	1.5	7.04	8449.54	495.21	1.4489	74.44	9.04187	0.370805	6.20498	4.30999	35850	10.4871
2000-02-01	6.28	6.58	6.64	5.01	5.34	2.72	1.28	1.61	6.73	9185.95	537.36	1.4511	74.71	9.12543	0.372322	6.28667	4.31361	35222	10.4694
2000-03-01	6.15	6.33	6.37	5.12	5.44	3.04	1.28	1.6	8.36	9582.75	562.39	1.4606	74.22	9.16772	0.378847	6.3322	4.30703	35306	10.4718
2000-04-01	6.1	6.22	6.32	5.35	5.61	2.05	1.17	1.28	7.4	9132.9	546.1	1.4687	73.93	9.11964	0.384378	6.3028	4.30312	35852	10.4872
2000-05-01	6.47	6.55	6.6	5.65	5.93	2.27	1.06	1.38	9.24	9289.77	559.43	1.4956	73.15	9.13667	0.402527	6.32692	4.29251	35544	10.4785
2000-06-01	6.22	6.26	6.33	5.56	5.81	2.92	1.27	1.49	8.13	9952.86	600.74	1.4768	73.82	9.20562	0.389878	6.39816	4.30163	36301	10.4996
2000-07-01	6.13	6.2	6.29	5.6	5.74	3.02	1.16	1.6	7.52	10567.7	646.3	1.478	73.84	9.26556	0.39069	6.47126	4.3019	35583	10.4796
2000-08-01	6.04	6.12	6.22	5.62	5.75	2.47	1.16	1.49	7.59	10936.3	671.71	1.4827	73.82	9.29984	0.393865	6.50983	4.30163	36390	10.502
2000-09-01	5.9	6.04	6.17	5.58	5.71	2.57	1.05	1.27	6.13	10813.5	651.78	1.4856	74.02	9.28855	0.395819	6.47971	4.30434	35480	10.4767
2000-10-01	5.85	6.02	6.15	5.61	5.72	2.88	1.26	1.48	6.96	10141.3	609.26	1.5118	73.07	9.22437	0.413301	6.41225	4.29142	36040	10.4924
2000-11-01	5.96	6.06	6.14	5.68	5.81	3.31	1.47	1.9	5.59	9196.03	541.84	1.5424	71.76	9.12653	0.43334	6.29497	4.27333	36779	10.5127
2000-12-01	5.5	5.65	5.82	5.52	5.55	3.19	1.68	1.9	4.08	9020.21	534.78	1.5216	72.57	9.10722	0.419762	6.28186	4.28455	39548	10.5853
2001-01-01	5.12	5.47	5.86	5.24	5.16	2.98	1.79	2.01	1.03	8945.92	531.6	1.5029	73.51	9.09895	0.407397	6.27589	4.29742	35225	10.4695
2001-02-01	5.02	5.38	5.76	5.07	4.93	2.76	1.68	2	1.18	8685.68	509.63	1.5218	72.68	9.06943	0.419894	6.23368	4.28607	36475	10.5044
2001-03-01	4.74	5.19	5.61	4.63	4.56	2.43	1.89	1.79	-0.73	7863.1	459.5	1.5585	71.34	8.96994	0.443724	6.13014	4.26746	37870	10.5419
2001-04-01	4.82	5.41	5.88	4.5	4.47	3.6	2.2	2.11	-0.11	7801.1	454.15	1.5577	71.63	8.96202	0.44321	6.11843	4.27151	37968	10.5445
2001-05-01	4.95	5.7	6.14	4.35	4.36	3.91	2.31	2	-1.48	8148.9	470.26	1.5413	72.42	9.00564	0.432626	6.15329	4.28248	40610	10.6118
2001-06-01	4.89	5.58	6.01	4.26	4.32	3.25	2.19	1.99	-2.78	7903.31	455.39	1.5244	73.46	8.97504	0.421601	6.12115	4.29674	40419	10.6071
2001-07-01	4.94	5.68	6.12	4.17	4.24	2.62	2.51	2.09	-4.13	7654.86	440.88	1.5297	73.29	8.9431	0.425072	6.08877	4.29442	39318	10.5794
2001-08-01	4.59	5.38	5.87	3.93	3.93	2.83	2.4	2.2	-4.6	7603.06	440.79	1.5399	72.29	8.93631	0.431717	6.08857	4.28069	40760	10.6155
2001-09-01	3.88	4.93	5.67	3.37	3.31	2.61	2.29	2.19	-6.03	6979.89	406.26	1.5668	71	8.85079	0.449035	6.00699	4.26268	39920	10.5946
2001-10-01	3.34	4.6	5.53	2.77	2.71	1.87	2.18	2.09	-5.96	6919.27	400.73	1.5708	71	8.84207	0.451585	5.99329	4.26268	39315	10.5794
2001-11-01	3.12	4.53	5.39	2.19	2.19	0.62	1.76	1.56	-5.86	7285.01	423.52	1.5928	70.11	8.89357	0.465493	6.0486	4.25007	41812	10.6409
2001-12-01	3.34	4.84	5.67	1.99	2.01	0.72	1.65	1.66	-7.79	7551.31	436.77	1.5791	70.8	8.92948	0.456855	6.07941	4.25986	41804	10.6407
2002-01-01	3.22	4.77	5.6	1.9	1.99	1.34	1.86	1.66	-2.03	7667.33	440.42	1.6001	70.15	8.94472	0.470066	6.08773	4.25064	40399	10.6066
2002-02-01	3.44	4.81	5.53	2.01	2.15	1.55	2.28	1.76	-0.47	7537.14	430.27	1.5958	70.48	8.9276	0.467375	6.06441	4.25533	41482	10.633
2002-03-01	4.19	5.3	5.89	2.15	2.45	1.75	2.16	2.07	0.11	7863.24	448.21	1.5875	70.69	8.96995	0.46216	6.10526	4.2583	40185	10.6012
2002-04-01	4.24	5.27	5.84	2.32	2.63	1.74	2.16	2.27	1.21	7767.1	439.86	1.5814	70.87	8.95765	0.458311	6.08646	4.26085	40462	10.6081
2002-05-01	4.2	5.17	5.78	2.52	2.79	1.02	2.15	2.47	1.01	7661.48	431.58	1.5492	72.02	8.94396	0.437739	6.06745	4.27694	42338	10.6534
2002-06-01	4.09	4.99	5.63	2.69	2.92	1.22	2.15	2.67	1.28	7311.66	409.24	1.5317	72.5	8.89723	0.426378	6.0143	4.28359	41857	10.642
2002-07-01	3.68	4.74	5.53	2.78	2.91	2.24	2.04	2.97	3.78	6713.36	376.13	1.5449	71.42	8.81185	0.434959	5.92993	4.26858	42579	10.6591
2002-08-01	3.42	4.48	5.36	2.83	2.93	2.55	2.44	3.07	3.03	6595.54	370.57	1.569	70.53	8.79415	0.450438	5.91504	4.25604	43954	10.6909
2002-09-01	3.46	4.28	5.1	2.81	2.94	2.44	2.55	3.06	3.67	6358.97	356.27	1.5749	70.44	8.75762	0.454192	5.87569	4.25476	42516	10.6576
2002-10-01	3.45	4.46	5.33	2.77	2.88	3.26	2.64	3.27	4.07	6154	346.47	1.5782	70.48	8.72486	0.456285	5.8478	4.25533	43109	10.6715
2002-11-01	3.35	4.37	5.26	2.7	2.78	4.31	3.06	3.68	3.32	6452.53	365.52	1.5713	70.51	8.77223	0.451903	5.90132	4.25575	43737	10.6859
2002-12-01	3.31	4.27	5.12	2.67	2.78	3.89	2.75	3.78	4.2	6604.55	374.12	1.5592	70.93	8.79551	0.444173	5.92458	4.26169	43959	10.691
2003-01-01	3.37	4.27	5.12	2.72	2.86	4.38	3.25	3.98	1.75	6717.51	380.4	1.5426	71.34	8.81247	0.433469	5.94122	4.26746	41829	10.6413
2003-02-01	3.58	4.42	5.2	2.81	2.97	4.57	3.03	3.86	0.56	6521.51	369.03	1.5124	72.81	8.78286	0.413698	5.91088	4.28785	41709	10.6385
2003-03-01	3.78	4.48	5.17	3.04	3.25	4.25	2.72	3.55	0.35	6374.41	363.26	1.4759	74.61	8.76005	0.389268	5.89512	4.31227	41059	10.6228
2003-04-01	3.82	4.55	5.23	3.19	3.33	2.81	2.11	3.02	-1.42	6487.08	369.75	1.4582	75.33	8.77757	0.377203	5.91283	4.32188	41751	10.6395
2003-05-01	3.5	4.14	4.85	3.17	3.26	2.72	2.31	2.91	-1.3	6729.13	381.93	1.3832	78.54	8.8142	0.3244	5.94524	4.36361	42684	10.6616
2003-06-01	3.08	3.72	4.52	3.1	3.06	2.71	2.1	2.4	-1.05	7028.04	397.52	1.3523	80.33	8.85766	0.301807	5.98525	4.38614	42883	10.6662
2003-07-01	3.08	4.06	4.93	2.92	2.87	2.19	2	1.89	-1	7127.94	402.75	1.38	78.94	8.87178	0.322083	5.99832	4.36869	43205	10.6737
2003-08-01	3.18	4.32	5.18	2.78	2.77	2.09	1.59	1.79	-2.13	7370.7	415.33	1.3959	78.32	8.90527	0.333539	6.02907	4.3608	44406	10.7011
2003-09-01	3.18	4.19	5.04	2.63	2.65	2.18	1.79	1.88	0.74	7569.02	425.74	1.3643	79.92	8.93182	0.310641	6.05383	4.38103	42465	10.6564
2003-10-01	3.16	4.24	5.08	2.63	2.64	1.58	1.78	1.98	0.63	7666.36	430.81	1.3218	81.88	8.9446	0.278994	6.06567	4.40525	43617	10.6832
2003-11-01	3.34	4.34	5.12	2.69	2.73	1.48	1.78	1.78	1.35	7819.09	437.37	1.3122	82.5	8.96432	0.271705	6.08078	4.4128	43073	10.6707
2003-12-01	3.15	4.19	4.99	2.63	2.63	2.07	1.98	1.47	2.7	8055.91	450.35	1.3126	81.95	8.99416	0.27201	6.11003	4.40611	44118	10.6946
2004-01-01	2.86	3.98	4.87	2.39	2.4	1.27	1.38	1.37	1.17	8467.49	474.39	1.2958	82.52	9.04399	0.259128	6.16203	4.41304	41384	10.6306
2004-02-01	2.59	3.76	4.72	2.2	2.2	0.78	1.18	1.08	0.66	8680.57	484.6	1.329	80.39	9.06884	0.284427	6.18332	4.38689	41728	10.6389
2004-03-01	2.44	3.57	4.53	2.04	2.04	0.68	1.28	1.17	2.27	8616.06	477.8	1.3284	80.83	9.06138	0.283975	6.16919	4.39235	42369	10.6542
2004-04-01	2.78	4	4.9	1.96	2	1.66	1.77	1.37	2.44	8653.31	479.85	1.342	80.26	9.0657	0.294161	6.17347	4.38527	42322	10.6531
2004-05-01	3.04	4.27	5.13	1.97	2.07	2.55	1.47	1.37	1.95	8269.76	457.82	1.3781	78.55	9.02036	0.320706	6.12648	4.36374	43977	10.6914
2004-06-01	3.43	4.56	5.31	2.01	2.18	2.44	1.76	1.47	3.92	8432.18	467.09	1.3577	79.43	9.03981	0.305792	6.14652	4.37488	44845	10.711
2004-07-01	3.31	4.38	5.13	2.03	2.19	2.24	1.86	1.56	2.1	8425.74	466.51	1.3224	81.44	9.03905	0.279448	6.14528	4.39987	44612	10.7058
2004-08-01	3.14	4.21	4.98	2.07	2.23	1.85	1.57	1.27	4.06	8285.45	460.59	1.3123	82.15	9.02226	0.271781	6.13251	4.40855	45595	10.7276
2004-09-01	3.27	4.18	4.9	2.35	2.53	1.75	1.46	1.26	2.54	8493.18	473.54	1.2881	83.69	9.04702	0.253168	6.16024	4.42712	43744	10.6861
2004-10-01	3.29	4.16	4.86	2.52	2.64	2.24	1.36	1.07	1.86	8793.1	490.84	1.2473	86.09	9.08172	0.220981	6.19612	4.45539	44478	10.7027
2004-11-01	3.3	4.1	4.8	2.62	2.76	2.52	1.65	1.16	1.79	8933.72	496.91	1.196	88.92	9.09759	0.178983	6.20841	4.48774	45380	10.7228
2004-12-01	3.04	3.84	4.63	2.46	2.55	2.12	1.75	1.36	1.64	9134.88	507.34	1.2194	86.68	9.11986	0.198359	6.22918	4.46222	46860	10.7549
2005-01-01	3.09	3.84	4.57	2.45	2.55	2.03	1.65	1.26	3.37	9092.69	502.13	1.2248	86.46	9.11523	0.202778	6.21886	4.45968	44042	10.6929
2005-02-01	3.07	3.79	4.51	2.45	2.53	2.12	1.75	1.45	2.69	9529.84	524.97	1.2397	85.44	9.16218	0.214869	6.26334	4.44781	43860	10.6888
2005-03-01	3.32	3.99	4.66	2.49	2.62	2.41	1.84	1.45	0.38	9688.79	534.76	1.2162	86.98	9.17872	0.195731	6.28182	4.46568	44140	10.6951
2005-04-01	3.22	3.84	4.51	2.47	2.57	2.31	1.64	1.16	1.85	9474.86	526.57	1.236	85.85	9.1564	0.21188	6.26638	4.4526	44169	10.6958
2005-05-01	3.16	3.74	4.38	2.46	2.57	1.53	1.64	1.16	3.15	9472.79	529.91	1.2558	84.62	9.15618	0.227773	6.27271	4.43817	46421	10.7455
2005-06-01	2.96	3.46	4.11	2.44	2.54	1.72	1.54	1.35	0.99	9860.17	552.78	1.2402	86.19	9.19626	0.215273	6.31496	4.45655	46442	10.746
2005-07-01	3.14	3.59	4.18	2.54	2.69	1.91	1.35	1.25	1.97	10232	574.57	1.2232	87.62	9.23327	0.20147	6.35362	4.47301	46308	10.7431
2005-08-01	3.29	3.65	4.17	2.68	2.82	2.48	1.83	1.54	2.3	10569.2	593.66	1.2047	88.53	9.2657	0.186231	6.38631	4.48334	47635	10.7713
2005-09-01	3.28	3.61	4.06	2.78	2.9	3.34	1.63	1.34	1.97	10911.8	613.56	1.178	90.61	9.2976	0.163818	6.41928	4.50656	45617	10.728
2005-10-01	3.61	3.89	4.26	2.98	3.17	2.76	1.73	1.34	2.15	10493.7	591.08	1.1775	91.11	9.25853	0.163394	6.38195	4.51207	45840	10.7329
2005-11-01	3.88	4.08	4.36	3.2	3.4	2.08	1.53	1.44	2.92	10746.8	606.65	1.1816	91.14	9.28236	0.166869	6.40795	4.5124	46988	10.7576
2005-12-01	4.03	4.16	4.36	3.34	3.57	2.08	1.53	1.34	3.56	11160.1	629.93	1.1613	92.5	9.3201	0.14954	6.44561	4.52721	48320	10.7856
2006-01-01	4.04	4.16	4.38	3.43	3.64	2.93	1.62	1.43	1.81	11648.4	655.27	1.1575	92.22	9.36292	0.146263	6.48505	4.52418	45400	10.7233
2006-02-01	4.2	4.36	4.55	3.65	3.8	2.46	1.72	1.43	2.61	11770.3	663.41	1.1489	93.1	9.37333	0.138805	6.49739	4.53367	45706	10.73
2006-03-01	4.21	4.38	4.58	3.76	3.87	2.26	1.62	1.53	3.84	11971.7	675.77	1.1574	92.43	9.3903	0.146176	6.51585	4.52645	45629	10.7283
2006-04-01	4.4	4.6	4.81	3.95	4.06	2.54	1.71	1.72	1.89	12290.5	691.9	1.144	93.23	9.41658	0.134531	6.53944	4.53507	46703	10.7516
2006-05-01	4.41	4.58	4.81	4.1	4.16	2.73	2	1.71	0.69	11906.5	669.27	1.1099	95.3	9.38484	0.10427	6.50619	4.55703	48199	10.7831
2006-06-01	4.59	4.7	4.92	4.23	4.33	2.35	1.71	1.43	0.81	11341.1	638.27	1.1138	95.52	9.33619	0.107778	6.45876	4.55934	48681	10.793
2006-07-01	4.53	4.71	4.94	4.19	4.3	2.25	1.99	1.33	0.56	11659.3	659.28	1.1284	94.06	9.36386	0.120801	6.49115	4.54393	48203	10.7832
2006-08-01	4.35	4.47	4.69	4.13	4.2	1.96	1.99	1.42	-1.01	12032.3	681.64	1.1185	94.68	9.39535	0.111989	6.5245	4.5505	49872	10.8172
2006-09-01	4.19	4.26	4.49	4.15	4.16	0.65	2.27	1.52	-2.81	11788.7	669.31	1.1158	95.04	9.3749	0.109572	6.50625	4.5543	49462	10.809
2006-10-01	4.23	4.3	4.52	4.16	4.18	0.93	2.36	1.7	-3.08	11959	682.83	1.1286	94.03	9.38924	0.120978	6.52625	4.54361	51358	10.8466
2006-11-01	4.13	4.17	4.37	4.18	4.18	1.48	2.07	1.51	-3.89	12422.3	716.22	1.1361	92.92	9.42725	0.127601	6.57399	4.53174	51066	10.8409
2006-12-01	4.07	4.11	4.34	4.16	4.16	1.76	2.07	1.51	-3.55	12847	738.9	1.1536	91.03	9.46086	0.142887	6.60516	4.51119	51625	10.8518
2007-01-01	4.24	4.28	4.51	4.16	4.19	1.19	2.25	1.69	-3.56	12754.1	733.36	1.1755	89.62	9.45361	0.161694	6.59764	4.49558	48249	10.7841
2007-02-01	4.28	4.32	4.52	4.18	4.21	1.94	2.34	1.79	-2.3	13206.3	755.7	1.1707	89.86	9.48845	0.157602	6.62764	4.49825	48070	10.7804
2007-03-01	4.17	4.23	4.46	4.17	4.18	2.39	2.43	1.78	-2.26	13026.1	744.44	1.1682	89.83	9.47471	0.155464	6.61263	4.49792	48521	10.7898
2007-04-01	4.36	4.4	4.6	4.16	4.23	2.2	2.53	1.97	-2.07	13531.2	773.69	1.1351	92.05	9.51275	0.126721	6.65117	4.52233	49134	10.8023
2007-05-01	4.58	4.62	4.74	4.18	4.28	2.11	2.24	1.87	-1.52	13937.1	796.23	1.0946	95.34	9.54231	0.090389	6.67989	4.55745	52230	10.8634
2007-06-01	4.93	5.03	5.13	4.35	4.52	2.02	2.52	2.06	-0.71	13934.9	798.48	1.0652	98.02	9.54215	0.0631626	6.68271	4.58517	51952	10.8581
2007-07-01	4.94	5.06	5.2	4.5	4.61	2.01	2.33	2.44	-1.79	14187.2	815.54	1.0508	98.78	9.56009	0.0495518	6.70385	4.5929	50536	10.8304
2007-08-01	4.77	4.89	5.03	4.23	4.38	1.74	2.13	2.25	-0.47	13417.7	776.14	1.058	98.29	9.50433	0.0563803	6.65433	4.58792	52587	10.8702
2007-09-01	4.68	4.74	4.87	4	4.23	2.48	2.04	2.24	0.65	13856.1	804.02	1.0267	100.81	9.53648	0.0263498	6.68962	4.61324	51906	10.8572
2007-10-01	4.65	4.74	4.87	3.93	4.24	2.57	1.66	1.86	0.14	14216.8	824.13	0.9756	105.37	9.56218	-0.0247026	6.71433	4.65748	51480	10.8489
2007-11-01	4.33	4.55	4.78	3.95	4.1	2.47	1.57	1.77	-0.13	13738.6	799.65	0.9664	105.61	9.52796	-0.0341775	6.68417	4.65975	52936	10.8768
2007-12-01	4.24	4.45	4.65	3.84	3.97	2.46	1.57	1.77	-2.93	13672	799.48	1.0013	102.03	9.52311	0.00129916	6.68396	4.62527	53897	10.8948
2008-01-01	3.76	4.11	4.45	3.58	3.61	2	1.47	1.3	-2.75	13244.4	776.53	1.0102	100.63	9.49133	0.0101483	6.65484	4.61145	49999	10.8198
2008-02-01	3.53	4	4.44	3.25	3.27	1.81	1.47	1.29	-3.63	13351.8	781.79	0.9991	101.38	9.4994	-0.000900405	6.66159	4.61888	49985	10.8195
2008-03-01	3.19	3.71	4.26	2.13	2.44	1.44	1.37	1.2	-4.68	13228.8	777.19	1.0031	99.8	9.49015	0.0030952	6.65568	4.60317	52765	10.8736
2008-04-01	3.37	3.78	4.27	2.38	2.58	1.61	1.37	1.1	-3.24	13891.3	820.47	1.0139	98.42	9.53902	0.0138043	6.70988	4.58924	53071	10.8794
2008-05-01	3.28	3.74	4.19	2.64	2.65	2.33	1.46	1.1	-3.73	14631.2	871.77	0.9992	100.2	9.59091	-0.00080032	6.77053	4.60717	53415	10.8858
2008-06-01	3.57	3.93	4.3	2.61	2.88	3.23	1.55	1.29	-3.31	14718.8	878.45	1.0167	98.42	9.59688	0.0165621	6.77816	4.58924	52770	10.8737
2008-07-01	3.52	3.88	4.23	2.36	2.82	3.59	1.64	1.1	-0.73	13650.3	815.98	1.0128	98.35	9.52152	0.0127188	6.70439	4.58853	54498	10.9059
2008-08-01	3.12	3.57	4.07	2.47	2.66	3.68	1.73	1.19	-2.5	13364.4	798.43	1.0534	95.64	9.50035	0.052023	6.68265	4.56059	54824	10.9119
2008-09-01	3.07	3.47	3.909	2.11	2.47	3.4	1.72	1	-2.96	12499.8	748.47	1.0587	96.31	9.43347	0.0570417	6.61803	4.56757	56479	10.9416
2008-10-01	2.55	3.16	3.95	1.52	1.87	2.5	1.72	0.91	-2.65	9762.67	588.92	1.1843	88.47	9.18632	0.169152	6.37829	4.48266	68009	11.1274
2008-11-01	2	2.64	3.48	1.79	1.74	1.87	2.45	1.46	-4.14	9043.71	546.87	1.2179	86.79	9.10982	0.197128	6.30421	4.46349	78927	11.2763
2008-12-01	1.35	1.9	2.68	1.06	1.08	1.15	2.36	1.46	-5.47	8472.82	512.58	1.2328	85.04	9.04462	0.209288	6.23946	4.44312	78584	11.2719
2009-01-01	1.07	1.62	2.54	0.8	0.82	1.16	1.9	1.19	-7.06	8898.76	536.44	1.2259	85.91	9.09367	0.203675	6.28495	4.4533	78906	11.276
2009-02-01	1.12	1.85	2.79	0.72	0.76	1.33	1.9	1.28	-8.34	8442.15	507.97	1.2451	85.57	9.04099	0.219216	6.23042	4.44933	80654	11.2979
2009-03-01	0.92	1.68	2.62	0.41	0.51	1.06	1.89	1.28	-9.37	8314.06	504.7	1.2645	84.38	9.0257	0.234677	6.22396	4.43533	81221	11.3049
2009-04-01	0.88	1.74	2.75	0.33	0.44	0.35	1.89	1.18	-12.01	9225.19	560.55	1.2241	86.23	9.12969	0.202206	6.32892	4.45702	75316	11.2294
2009-05-01	0.96	2.06	3.07	0.18	0.29	0.09	1.89	1.27	-12.54	10026.6	609.57	1.1517	90.71	9.21299	0.141239	6.41275	4.50767	71678	11.1799
2009-06-01	1.22	2.63	3.53	0.23	0.34	-0.17	1.79	1.18	-13.54	10372.3	630.15	1.1265	92.26	9.24689	0.119115	6.44596	4.52461	76012	11.2386
2009-07-01	1.23	2.63	3.55	0.23	0.32	-0.95	1.79	1.09	-14.8	10293.6	624.29	1.1239	92.41	9.23927	0.116805	6.43662	4.52624	78797	11.2746
2009-08-01	1.29	2.66	3.53	0.23	0.32	-0.78	1.61	0.9	-14.05	10820.5	651.72	1.0875	94.97	9.28919	0.0838815	6.47962	4.55356	75529	11.2323
2009-09-01	1.32	2.61	3.44	0.22	0.3	-0.78	1.52	0.9	-11.69	11246.2	674.8	1.0818	95.09	9.32779	0.0786263	6.51442	4.55482	75817	11.2361
2009-10-01	1.46	2.78	3.57	0.22	0.31	0.09	1.69	1.18	-11.34	11297.6	672.2	1.054	97.09	9.33234	0.0525925	6.51056	4.57564	75055	11.226
2009-11-01	1.3	2.64	3.55	0.22	0.28	0.96	1.51	0.81	-8.25	11412	678	1.0592	96.34	9.34242	0.0575139	6.51915	4.56788	74178	11.2142
2009-12-01	1.36	2.67	3.65	0.2	0.27	1.32	1.59	0.72	-5.8	11593	686.13	1.0536	97.16	9.35816	0.0522129	6.53107	4.57636	71355	11.1754
2010-01-01	1.39	2.72	3.69	0.17	0.26	1.85	1.95	1.26	-2.88	11661.5	683.52	1.0429	98.28	9.36405	0.0420053	6.52726	4.58782	71096	11.1718
2010-02-01	1.35	2.66	3.64	0.17	0.26	1.58	2.13	1.44	-0.39	11457.4	670.59	1.0568	97.69	9.34639	0.0552455	6.50816	4.5818	71191	11.1731
2010-03-01	1.63	2.84	3.66	0.22	0.35	1.4	1.77	0.9	2.96	11966.7	702.31	1.023	100.75	9.38989	0.0227395	6.55437	4.61264	70814	11.1678
2010-04-01	2.04	3.22	3.9	0.32	0.59	1.67	1.77	1.17	4.73	12157.6	712.99	1.0051	102.44	9.40571	0.00508704	6.56947	4.62928	66185	11.1002
2010-05-01	1.89	2.99	3.71	0.39	0.66	1.31	1.76	0.99	8.29	11798.1	694.68	1.0412	100.25	9.37569	0.0403739	6.54345	4.60767	59439	10.9927
2010-06-01	1.8	2.85	3.63	0.53	0.77	1.13	1.67	1.08	9.46	11680.2	686.77	1.0379	100.87	9.36565	0.0371994	6.532	4.61383	59285	10.9901
2010-07-01	1.63	2.59	3.45	0.56	0.83	2.01	1.58	1.34	9.38	11544.3	676.24	1.0436	99.42	9.35395	0.0426763	6.51655	4.59935	59285	10.9901
2010-08-01	1.44	2.22	3.11	0.66	0.89	1.75	1.58	1.34	9.73	11729.4	683.92	1.0407	99.27	9.36986	0.0398936	6.52784	4.59784	59311	10.9906
2010-09-01	1.53	2.16	3.01	0.87	1.04	1.83	1.58	1.42	7.36	12162	706.41	1.0335	99.49	9.40607	0.0329511	6.5602	4.60006	57967	10.9676
2010-10-01	1.48	2	2.9	0.89	1.01	2.26	1.84	1.61	8.27	12568.8	725.53	1.0177	99.61	9.43897	0.0175452	6.5869	4.60126	58217	10.9719
2010-11-01	1.67	2.34	3.18	0.95	1.07	1.99	1.4	1.52	6.65	12843.2	736.02	1.0124	100.31	9.46057	0.0123237	6.60126	4.60827	59727	10.9975
2010-12-01	1.77	2.57	3.42	0.99	1.12	2.43	1.48	1.7	9.3	13287.7	759.03	1.0074	101.25	9.49459	0.00737275	6.63204	4.61759	60885	11.0167
2011-01-01	1.84	2.67	3.51	0.96	1.12	2.25	1.48	1.61	7.85	13395.2	767.44	0.994	102.09	9.50265	-0.00601807	6.64306	4.62585	58479	10.9764
2011-02-01	1.93	2.86	3.67	0.95	1.09	2.07	0.87	1.15	6.02	13915	799.44	0.9876	102.36	9.54072	-0.0124775	6.68391	4.6285	58022	10.9686
2011-03-01	1.89	2.77	3.59	0.93	1.07	3.03	1.65	1.87	5.88	13932.9	801.56	0.9766	103.05	9.54201	-0.0236781	6.68656	4.63521	57422	10.9582
2011-04-01	1.98	2.86	3.68	0.96	1.11	3.46	1.65	1.51	6.49	13961.3	798.59	0.958	104.23	9.54404	-0.0429075	6.68285	4.6466	58335	10.974
2011-05-01	1.83	2.61	3.43	0.96	1.08	3.72	1.73	1.96	2.1	13620.9	779.58	0.9683	103.01	9.51936	-0.0322133	6.65876	4.63483	62619	11.0448
2011-06-01	1.64	2.34	3.25	0.93	1.02	3.1	1.3	1.33	2.08	13126.1	752.8	0.9768	102.04	9.48236	-0.0234734	6.6238	4.62536	60638	11.0127
2011-07-01	1.63	2.34	3.24	0.92	1.03	2.74	1.64	1.24	3.86	13297.5	759.04	0.9556	104.12	9.49533	-0.0454159	6.63205	4.64554	60634	11.0126
2011-08-01	1.1	1.68	2.68	0.86	0.91	3.09	1.9	1.5	4.93	12403.5	706.8	0.9817	101.42	9.42573	-0.0184695	6.56075	4.61927	63201	11.0541
2011-09-01	1	1.53	2.42	0.87	0.88	3.26	2.25	1.86	6.15	12150.3	692.77	1.0019	100.79	9.40511	0.0018982	6.5407	4.61304	61259	11.0229
2011-10-01	1.09	1.63	2.54	0.86	0.9	2.98	2.07	1.59	4.56	11913.7	681.39	1.0203	99.36	9.38544	0.0200967	6.52413	4.59875	62580	11.0442
2011-11-01	1.05	1.51	2.38	0.88	0.91	2.8	2.24	1.67	4.25	12038.1	684.53	1.0255	99.21	9.39583	0.0251803	6.52873	4.59724	63770	11.063
2011-12-01	1.03	1.41	2.25	0.83	0.89	2.2	1.98	1.41	3.31	11857.7	673.59	1.0236	99.91	9.38073	0.0233258	6.51262	4.60427	64247	11.0705
2012-01-01	1.15	1.46	2.24	0.82	0.91	2.62	2.06	1.67	3.56	12320.4	702.85	1.0132	100.71	9.41901	0.0131136	6.55514	4.61225	63528	11.0592
2012-02-01	1.25	1.6	2.34	0.92	0.96	2.62	2.24	1.58	1.72	12552.2	713.97	0.9965	101.53	9.43765	-0.00350614	6.57084	4.62035	65332	11.0872
2012-03-01	1.39	1.83	2.52	0.91	0.99	2.02	1.88	1.49	0.76	12464	709.5	0.9939	102.18	9.4306	-0.00611868	6.56456	4.62674	68368	11.1327
2012-04-01	1.5	1.91	2.54	0.98	1.05	1.92	2.05	1.93	1.27	12131.9	691.68	0.9927	102.44	9.40359	-0.00732678	6.53912	4.62928	68729	11.1379
2012-05-01	1.43	1.71	2.27	0.99	1.06	1.25	1.79	1.39	3.01	11632	661.08	1.0103	101.48	9.36152	0.0102473	6.49387	4.61986	71012	11.1706
2012-06-01	1.23	1.51	2.13	0.88	0.94	1.34	1.97	1.66	1.78	11495.7	656.4	1.0281	100.37	9.34972	0.0277124	6.48677	4.60886	70980	11.1702
2012-07-01	1.23	1.49	2.06	0.89	0.94	1.17	1.7	1.31	-0.37	11631.3	664.62	1.014	101.62	9.36145	0.0139029	6.49922	4.62124	71693	11.1801
2012-08-01	1.4	1.69	2.22	1	1.03	1.33	1.61	1.13	-2.4	11914.1	680.35	0.9924	103.5	9.38548	-0.00762903	6.52261	4.63957	72674	11.1937
2012-09-01	1.4	1.66	2.21	1	1.04	1.16	1.18	0.78	-3.39	12268.6	701.8	0.9787	104.14	9.4148	-0.0215301	6.55365	4.64574	73245	11.2016
2012-10-01	1.34	1.64	2.21	0.98	1.02	1.08	1.18	0.87	-2.77	12338	705.36	0.9868	103.02	9.42044	-0.0132879	6.55871	4.63492	74804	11.2226
2012-11-01	1.32	1.62	2.15	0.97	1.02	0.91	1.18	0.87	-1.52	12163.2	696.57	0.9972	102.23	9.40617	-0.00280393	6.54617	4.62723	75378	11.2303
2012-12-01	1.35	1.64	2.19	0.94	1.01	0.99	1.18	0.95	-2.88	12298.1	705.91	0.9889	102.67	9.4172	-0.0111621	6.55949	4.63152	77807	11.262
2013-01-01	1.41	1.76	2.33	0.92	1	0.49	1.01	0.6	-2.15	12660.9	726.67	0.9921	102.42	9.44628	-0.00793137	6.58847	4.62908	77389	11.2566
2013-02-01	1.37	1.75	2.38	0.95	1	1.24	1.43	1.12	1.09	12737.6	731.67	1.0098	100.92	9.45231	0.00975229	6.59533	4.61433	79377	11.282
2013-03-01	1.28	1.66	2.32	0.97	1	1.07	1.43	0.95	1.53	12774.7	734.08	1.0243	99.3	9.45522	0.0240095	6.59862	4.59815	81286	11.3057
2013-04-01	1.28	1.6	2.19	0.98	1	0.33	1.09	0.52	-0.06	12299.2	704.29	1.0187	100.28	9.41729	0.0185273	6.55719	4.60797	83643	11.3343
2013-05-01	1.34	1.72	2.34	1	1.02	0.66	1.09	0.6	-0.22	12589.1	721.59	1.0202	100.33	9.44059	0.0199987	6.58146	4.60846	87942	11.3844
2013-06-01	1.48	2.05	2.71	1.02	1.05	1.16	1.34	0.77	0.06	12221.4	700.65	1.0315	99.47	9.41095	0.0310141	6.55201	4.59986	88026	11.3854
2013-07-01	1.48	2.17	2.89	1.01	1.04	1.32	1.34	1.03	0.85	12465.5	715.45	1.0408	98.81	9.43072	0.0399896	6.57291	4.5932	89360	11.4004
2013-08-01	1.51	2.28	3.04	0.99	1.03	0.99	1.25	0.95	2.77	12618.8	723.73	1.0407	98.64	9.44294	0.0398936	6.58442	4.59148	88160	11.3869
2013-09-01	1.55	2.37	3.15	0.99	1.01	0.98	1.25	0.95	3.96	12813.1	736.05	1.0352	99.16	9.45823	0.0345946	6.6013	4.59673	87746	11.3822
2013-10-01	1.42	2.17	2.98	0.93	0.95	0.65	1.17	0.95	5.45	13051.4	749.7	1.0364	98.48	9.47665	0.0357532	6.61967	4.58985	89899	11.4064
2013-11-01	1.37	2.09	2.97	0.93	0.95	0.9	1.17	0.86	4.03	13396.1	771.99	1.0492	97.64	9.50272	0.048028	6.64897	4.58129	90277	11.4106
2013-12-01	1.35	2.14	3.07	0.92	0.95	1.31	1.33	1.12	3.59	13358.6	768.39	1.0641	96.2	9.49992	0.0621294	6.6443	4.56643	91306	11.422
2014-01-01	1.29	2.07	2.97	0.89	0.93	1.47	1.5	1.29	3.19	13722.9	788.84	1.0929	93.94	9.52682	0.0888347	6.67056	4.54266	89997	11.4075
2014-02-01	1.28	1.96	2.83	0.87	0.91	1.14	1.24	1.11	4	13969.5	801.06	1.1051	92.88	9.54463	0.0999358	6.68594	4.53131	89654	11.4037
2014-03-01	1.34	1.99	2.81	0.85	0.89	1.38	1.16	1.11	3.69	14281.4	818.46	1.1107	92.39	9.56671	0.10499	6.70742	4.52602	88247	11.3879
2014-04-01	1.38	2.04	2.81	0.93	0.94	2.21	1.49	1.28	5.78	14443.1	824.57	1.0992	93.29	9.57797	0.0945826	6.71486	4.53571	91045	11.4191
2014-05-01	1.35	1.95	2.69	0.93	0.95	2.29	1.74	1.45	6.29	14630.5	836.79	1.0894	94.08	9.59086	0.0856271	6.72957	4.54415	93144	11.4419
2014-06-01	1.39	1.96	2.7	0.94	0.96	2.28	1.82	1.54	7.51	14960.5	855.17	1.0831	94.77	9.61317	0.0798273	6.7513	4.55145	91658	11.4258
2014-07-01	1.4	1.93	2.61	0.95	0.97	2.12	1.73	1.54	6.46	15264.4	877.22	1.0736	95.53	9.63328	0.0710175	6.77676	4.55944	93144	11.4419
2014-08-01	1.38	1.87	2.5	0.95	0.97	2.12	1.98	1.96	3.77	15380.4	884.44	1.0928	94.18	9.64085	0.0887432	6.78495	4.54521	91658	11.4258
2014-09-01	1.45	1.99	2.61	0.93	0.95	2.11	2.15	1.88	4.89	15365.7	887.17	1.1006	94.19	9.63989	0.0958555	6.78804	4.54531	93285	11.4434
2014-10-01	1.38	1.86	2.46	0.89	0.92	2.36	2.31	2.04	4.28	14446.5	835.91	1.1212	92.94	9.57821	0.1144	6.72852	4.53195	93691	11.4478
2014-11-01	1.45	1.88	2.46	0.9	0.92	2.03	2.22	2.04	4.25	14824.8	862.64	1.1326	92.74	9.60405	0.124516	6.76	4.5298	93090	11.4413
2014-12-01	1.41	1.8	2.32	0.9	0.93	1.54	2.3	1.95	5.56	14357.1	839.76	1.1541	92.01	9.572	0.143321	6.73312	4.5219	94112	11.4522
2015-01-01	1.16	1.45	1.99	0.8	0.81	0.97	2.21	1.86	4.46	14471.4	845.2	1.2095	88.55	9.57993	0.190207	6.73957	4.48357	94804	11.4596
2015-02-01	0.81	1.15	1.8	0.53	0.51	0.97	2.13	1.75	1.89	15161	885.27	1.2496	86.13	9.62648	0.222824	6.78589	4.45586	93481	11.4455
2015-03-01	0.9	1.22	1.87	0.55	0.58	1.29	2.45	2.03	0.95	14921.6	871.67	1.2619	86.12	9.61056	0.232619	6.77041	4.45574	92640	11.4365
2015-04-01	0.94	1.24	1.85	0.62	0.63	0.64	2.2	1.94	-1.22	15288.5	891.68	1.234	87.82	9.63486	0.210261	6.79311	4.47529	95244	11.4642
2015-05-01	1.05	1.48	2.15	0.65	0.68	0.96	2.2	1.94	-2.4	15126.6	881.74	1.2181	88.62	9.62421	0.197292	6.7819	4.48436	95883	11.4709
2015-06-01	1	1.46	2.22	0.61	0.64	1.12	2.19	1.85	-2.44	14835.9	864.15	1.2366	87.55	9.60481	0.212366	6.76175	4.47221	95851	11.4706
2015-07-01	0.8	1.25	2.06	0.47	0.49	1.36	2.27	2.02	-0.43	14443.3	846.76	1.285	84.76	9.57799	0.250759	6.74142	4.43982	101494	11.5278
2015-08-01	0.7	1.12	1.89	0.38	0.4	1.27	2.1	1.76	2.35	14032.8	827.9	1.3146	83.52	9.54915	0.273532	6.71889	4.42509	98787	11.5007
2015-09-01	0.75	1.13	1.9	0.4	0.42	1.03	2.18	1.92	-1.71	13481.1	793.47	1.3265	83.02	9.50904	0.282544	6.67642	4.41908	97720	11.4899
2015-10-01	0.8	1.17	1.88	0.41	0.43	1.03	2.1	1.75	-2.72	13758.9	808.42	1.3068	83.99	9.52944	0.267581	6.69508	4.4307	101650	11.5293
2015-11-01	0.88	1.26	1.95	0.45	0.47	1.27	2.01	1.75	-2.05	13424.2	788.31	1.328	83.33	9.50481	0.283674	6.66989	4.42281	100615	11.5191
2015-12-01	0.82	1.16	1.86	0.48	0.5	1.51	1.93	1.67	-1.99	13129.3	773.61	1.3717	80.91	9.4826	0.316051	6.65107	4.39334	101147	11.5243
2016-01-01	0.68	0.96	1.65	0.43	0.42	1.92	2.01	1.75	-0.74	12389.9	727.97	1.4208	78.81	9.42464	0.35122	6.59026	4.36704	100509	11.518
2016-02-01	0.7	0.85	1.4	0.46	0.45	1.43	1.92	1.58	-1.02	12624.6	742.74	1.3799	80.87	9.4434	0.322011	6.61035	4.39284	99042	11.5033
2016-03-01	0.83	0.97	1.5	0.46	0.5	1.27	2	1.74	-1.44	13381.8	785.14	1.3226	83.71	9.50165	0.279599	6.66586	4.42736	99199	11.5049
2016-04-01	0.92	1.05	1.54	0.51	0.53	1.67	2.08	1.9	-0.34	13650.4	799.18	1.2819	85.8	9.52152	0.248343	6.68359	4.45202	101364	11.5265
2016-05-01	0.95	1.09	1.54	0.52	0.54	1.58	2.07	1.98	-3.28	13855.7	808.91	1.2951	85.38	9.53645	0.258588	6.69569	4.44711	103180	11.5442
2016-06-01	0.89	0.98	1.4	0.51	0.53	1.42	2.07	2.06	-1.6	14024.4	817.86	1.2896	85.96	9.54856	0.254332	6.70669	4.45388	104079	11.5529
2016-07-01	0.87	0.93	1.27	0.49	0.52	1.1	1.98	1.98	-0.52	14432.5	839.61	1.3044	85.27	9.57724	0.265743	6.73294	4.44582	107049	11.581
2016-08-01	0.89	0.94	1.25	0.51	0.53	1.18	1.9	1.89	-1.22	14674.2	853.51	1.2997	85.13	9.59385	0.262133	6.74936	4.44418	104327	11.5553
2016-09-01	0.89	0.96	1.28	0.51	0.53	1.42	1.82	1.89	2.07	14641.7	852.56	1.31	84.77	9.59163	0.270027	6.74824	4.43994	105003	11.5617
2016-10-01	0.9	1.02	1.38	0.49	0.52	1.49	1.66	1.8	1.69	14710.5	860.36	1.3252	84.23	9.59632	0.281563	6.75735	4.43355	105173	11.5634
2016-11-01	0.95	1.21	1.67	0.48	0.52	1.26	1.58	1.72	2.58	14821.9	873.61	1.3442	84.11	9.60386	0.295799	6.77263	4.43213	103769	11.5499
2016-12-01	1.09	1.47	1.95	0.48	0.55	1.49	1.58	1.88	2.27	15262.7	900.52	1.3349	85.54	9.63317	0.288856	6.80297	4.44898	106106	11.5722
2017-01-01	1.08	1.44	1.91	0.45	0.52	2.04	1.73	2.13	2.05	15480.1	914.56	1.3204	86.48	9.64731	0.277935	6.81844	4.45991	106988	11.5805
2017-02-01	1.08	1.43	1.91	0.47	0.51	2.8	1.57	2.13	2.8	15651.8	923.18	1.3108	86.46	9.65834	0.270638	6.82782	4.45968	105712	11.5685
2017-03-01	1.11	1.5	1.95	0.5	0.54	1.57	1.17	1.71	4.51	15515.3	915.74	1.3386	84.38	9.64958	0.291624	6.81973	4.43533	104160	11.5537
2017-04-01	1.07	1.36	1.79	0.53	0.57	1.72	1.17	1.46	4.72	15640.6	921.64	1.3432	83.73	9.65763	0.295055	6.82615	4.4276	106276	11.5738
2017-05-01	1.01	1.32	1.76	0.51	0.55	1.25	0.94	1.38	10.12	15486	913.4	1.3603	82.41	9.64769	0.307705	6.81717	4.41171	107127	11.5818
2017-06-01	1.18	1.46	1.81	0.57	0.64	1.01	0.93	1.38	7.08	15308.8	901.97	1.3298	83.78	9.63618	0.285029	6.80458	4.42819	109932	11.6076
2017-07-01	1.52	1.84	2.18	0.73	0.88	1.25	0.86	1.37	4.48	15153.7	892.83	1.2702	87.27	9.626	0.239174	6.7944	4.46901	112817	11.6335
2017-08-01	1.57	1.84	2.15	0.73	0.92	1.4	0.86	1.37	2.61	15115.4	890.73	1.2607	87.35	9.62347	0.231667	6.79204	4.46992	110162	11.6097
2017-09-01	1.87	2.07	2.3	0.97	1.14	1.48	0.85	1.21	1.69	15277.6	897.5	1.2287	89.32	9.63414	0.205957	6.79961	4.49223	109898	11.6073
2017-10-01	1.84	2.08	2.34	0.95	1.15	1.39	0.93	1.45	1.56	15822.5	934.13	1.2601	87.79	9.66919	0.231191	6.83962	4.47495	112022	11.6265
2017-11-01	1.76	1.99	2.23	0.87	1.05	2.17	1.32	1.77	1.45	16032.3	949.19	1.2766	86.66	9.68236	0.2442	6.85561	4.46199	109487	11.6036
2017-12-01	1.92	2.1	2.28	0.96	1.12	1.93	1.16	1.69	1.66	16101.5	956.22	1.2764	86.52	9.68667	0.244044	6.86299	4.46038	111100	11.6182
2018-01-01	2.12	2.35	2.51	1.15	1.32	1.69	1.08	1.52	1.71	16271.9	964.19	1.2432	87.8	9.69719	0.217689	6.87129	4.47506	111495	11.6217
2018-02-01	2.16	2.45	2.66	1.16	1.33	2.08	1.47	1.84	2.89	15431.4	912.76	1.2586	86.19	9.64416	0.23	6.81647	4.45655	110557	11.6133
2018-03-01	2.16	2.4	2.56	1.1	1.28	2.31	1.47	1.84	3.73	15481.3	915.72	1.293	83.86	9.64739	0.256965	6.81971	4.42915	109053	11.5996
2018-04-01	2.22	2.47	2.61	1.16	1.33	2.08	1.47	1.92	3.28	15380.4	907.41	1.2733	85.28	9.64085	0.241612	6.81059	4.44594	111683	11.6234
2018-05-01	2.3	2.58	2.72	1.24	1.41	2.31	1.31	1.6	1.92	15972.6	945.75	1.2872	85.6	9.67863	0.252469	6.85198	4.44969	112990	11.6351
2018-06-01	2.21	2.45	2.59	1.23	1.44	2.46	1.31	1.76	3	16253.2	961.27	1.3129	84.59	9.69605	0.272238	6.86826	4.43782	112621	11.6318
2018-07-01	2.28	2.46	2.57	1.37	1.54	2.77	1.62	1.99	3.55	16425.2	974.89	1.3132	84.86	9.70657	0.272467	6.88232	4.441	115449	11.6566
2018-08-01	2.42	2.57	2.67	1.49	1.66	2.68	1.7	2.07	4.84	16333.3	971.93	1.304	85.98	9.70096	0.265436	6.87928	4.45411	115921	11.6607
2018-09-01	2.46	2.61	2.72	1.53	1.72	2.37	1.62	2.07	4.52	16129.9	956.96	1.3041	86.07	9.68843	0.265513	6.86376	4.45516	114911	11.6519
2018-10-01	2.62	2.77	2.88	1.63	1.84	2.52	1.69	2.07	5.44	15461.1	917.3	1.3007	86.68	9.64608	0.262903	6.82143	4.46222	115823	11.6598
2018-11-01	2.61	2.72	2.83	1.71	1.9	1.75	1.38	1.9	3.55	15144	906.53	1.3201	85.77	9.62536	0.277707	6.80962	4.45167	113912	11.6432
2018-12-01	2.34	2.4	2.55	1.65	1.81	1.9	1.69	2.21	2.08	14492.1	871.6	1.3449	84.06	9.58136	0.29632	6.77033	4.43153	116055	11.6618
2019-01-01	2.24	2.28	2.45	1.63	1.75	1.51	1.53	1.81	1.68	15001.6	898.48	1.3315	84.22	9.61591	0.286306	6.8007	4.43343	115826	11.6598
2019-02-01	2.16	2.21	2.39	1.67	1.74	1.58	1.53	1.81	0.6	15815	943.64	1.3208	84.86	9.66872	0.278238	6.84974	4.441	114621	11.6494
2019-03-01	1.96	1.98	2.17	1.65	1.68	1.88	1.53	1.97	0.26	16119.5	961.07	1.3368	83.9	9.68779	0.290279	6.86805	4.42963	114373	11.6472
2019-04-01	1.94	1.95	2.16	1.68	1.7	2.11	1.6	2.12	1.39	16476	985.42	1.3377	83.89	9.70966	0.290952	6.89307	4.42951	116111	11.6623
2019-05-01	1.91	1.91	2.09	1.68	1.71	2.33	2.06	2.6	2.25	16321	979.17	1.3458	83.89	9.70021	0.296989	6.88671	4.42951	116937	11.6694
2019-06-01	1.72	1.68	1.86	1.67	1.68	2.1	1.98	2.35	0.65	16322.6	977.47	1.3287	84.87	9.70031	0.284201	6.88497	4.44112	116588	11.6664
2019-07-01	1.81	1.77	1.9	1.65	1.7	2.02	1.98	2.19	-1.58	16511.2	987.01	1.3101	85.99	9.71179	0.270103	6.89468	4.45423	118362	11.6815
2019-08-01	1.64	1.54	1.6	1.64	1.64	1.87	1.9	2.18	-1.39	16241.6	969.17	1.3276	85.69	9.69533	0.283373	6.87644	4.45074	120053	11.6957
2019-09-01	1.8	1.69	1.72	1.63	1.65	1.87	1.9	2.26	-1.23	16670.7	996.77	1.3244	86.06	9.72141	0.28096	6.90452	4.45504	116727	11.6676
2019-10-01	1.84	1.78	1.83	1.65	1.68	1.86	1.89	2.26	-1.52	16403.9	981.53	1.319	86.2	9.70527	0.276874	6.88911	4.45667	118283	11.6808
2019-11-01	1.84	1.83	1.91	1.67	1.68	2.09	1.89	1.86	-1.23	16926	1013.06	1.3238	85.74	9.73661	0.280506	6.92073	4.45132	117356	11.673
2019-12-01	1.95	1.97	2.04	1.66	1.71	2.23	1.73	1.62	-0.59	17034	1015.82	1.3167	85.95	9.74297	0.275129	6.92345	4.45377	119643	11.6923
2020-01-01	1.86	1.85	1.94	1.64	1.67	2.23	1.81	1.86	0.21	17368.9	1035.08	1.3083	86.24	9.76244	0.268729	6.94223	4.45713	118851	11.6856
2020-02-01	1.68	1.63	1.7	1.62	1.62	2.08	1.8	1.93	1.47	17558.2	1047.14	1.3284	85.47	9.77328	0.283975	6.95382	4.44817	122856	11.7188
2020-03-01	0.89	1.02	1.16	0.59	0.58	0.74	1.65	1.7	-6.56	13757.1	830.54	1.3953	82.63	9.52931	0.333109	6.72208	4.41437	195631	12.184
2020-04-01	0.63	0.87	1.11	0.23	0.33	0	1.12	1.31	-21.18	14073.7	854.24	1.4053	82.94	9.55207	0.340251	6.75021	4.41812	389767	12.8733
2020-05-01	0.54	0.71	0.96	0.24	0.27	-0.22	0.67	0.77	-18.03	14897.1	901.62	1.3971	83.21	9.60892	0.334399	6.80419	4.42137	470381	13.0613
2020-06-01	0.56	0.76	1.02	0.19	0.23	0.59	1.12	1	-12.44	15480.9	933.81	1.355	84.88	9.64736	0.303801	6.83927	4.44124	528197	13.1772
2020-07-01	0.54	0.72	0.97	0.18	0.21	0.22	0.75	0.54	-8.08	15926.2	957.17	1.3503	84.8	9.67572	0.300327	6.86398	4.4403	542905	13.2047
2020-08-01	0.54	0.73	1.01	0.16	0.18	0.37	0.74	0.53	-7.75	16569.2	993.84	1.323	85.96	9.7153	0.279902	6.90158	4.45388	542571	13.2041
2020-09-01	0.52	0.73	1.02	0.15	0.17	0.59	0.97	0.69	-6.82	16231.2	973.41	1.3224	85.61	9.69469	0.279448	6.88081	4.4498	533041	13.1864
2020-10-01	0.51	0.75	1.08	0.1	0.12	0.66	1.04	0.68	-5.86	16240.8	970.84	1.3211	85.42	9.69528	0.278465	6.87816	4.44758	525021	13.1712
2020-11-01	0.53	0.81	1.17	0.11	0.14	0.95	1.48	1.3	-4	16743.6	998.85	1.3068	85.63	9.72577	0.267581	6.9066	4.45004	534839	13.1897
2020-12-01	0.52	0.84	1.24	0.11	0.14	0.66	1.48	1.14	-2.48	17526.4	1043.56	1.2809	86.53	9.77146	0.247563	6.95039	4.46049	547833	13.2137
2021-01-01	0.47	0.84	1.3	0.06	0.1	1.09	1.55	1.44	-2.42	17814	1057.45	1.2725	86.92	9.78774	0.240983	6.96362	4.46499	562850	13.2408
2021-02-01	0.52	1.02	1.56	0.08	0.11	1.09	1.25	0.98	-4.4	18216.4	1083.33	1.2699	87.32	9.81008	0.238938	6.98779	4.46958	576479	13.2647
2021-03-01	0.61	1.37	1.97	0.1	0.14	2.2	1.48	1.06	3.22	18658.1	1112.71	1.2574	88.92	9.83404	0.229046	7.01455	4.48774	552386	13.222
2021-04-01	0.61	1.37	1.97	0.09	0.13	3.24	2.3	1.82	19.57	19161.6	1141.93	1.2498	89.2	9.86066	0.222984	7.04048	4.49088	476164	13.0735
2021-05-01	0.65	1.35	1.94	0.1	0.13	3.54	2.75	2.28	13.43	19447.8	1163.27	1.2123	91.42	9.87549	0.192519	7.05899	4.51546	476713	13.0747
2021-06-01	0.73	1.37	1.85	0.12	0.16	3	2.58	2.12	9.04	20110.1	1204.7	1.2219	90.83	9.90898	0.200407	7.09399	4.50899	481247	13.0841
2021-07-01	0.81	1.32	1.71	0.16	0.19	3.58	3.25	2.74	5.43	20166.7	1210.85	1.2522	89.12	9.91179	0.224902	7.09908	4.48998	491687	13.1056
2021-08-01	0.81	1.3	1.66	0.18	0.19	3.94	3.55	3.04	5.36	20456.4	1228.96	1.2599	88.71	9.92605	0.231032	7.11392	4.48537	494425	13.1112
2021-09-01	0.84	1.36	1.75	0.13	0.17	4.38	3.68	3.11	3.95	20524.7	1228.47	1.2668	88.16	9.92938	0.236494	7.11352	4.47915	496691	13.1157
2021-10-01	1.17	1.69	2.04	0.12	0.19	4.58	3.82	3.25	4.91	20760.9	1246.54	1.2439	90.18	9.94082	0.218252	7.12813	4.50181	501361	13.1251
2021-11-01	1.51	1.92	2.12	0.11	0.31	4.56	3.58	3.09	2.94	21439.1	1291.63	1.2567	89.44	9.97297	0.228489	7.16366	4.49357	499153	13.1207
2021-12-01	1.51	1.81	1.96	0.07	0.3	4.78	4.09	3.46	2.36	20949.6	1271.45	1.2795	88.05	9.94987	0.246469	7.14791	4.4779	499365	13.1211
2022-01-01	1.72	2.04	2.22	0.3	0.58	5.12	4.37	3.6	2.13	21042.6	1279.27	1.2619	89.4	9.9543	0.232619	7.15404	4.49312	502945	13.1282
2022-02-01	1.96	2.22	2.38	0.33	0.74	5.68	4.88	4.05	3.34	21218.7	1287.24	1.2717	88.76	9.96264	0.240355	7.16026	4.48594	495082	13.1125
2022-03-01	2.32	2.45	2.62	0.55	0.98	6.53	5.54	4.73	3.78	21626.3	1309.31	1.2658	89.82	9.98166	0.235704	7.17726	4.49781	486872	13.0958
2022-04-01	2.9	3	3.16	1.05	1.52	6.85	5.8	4.7	6.8	21599.8	1306.94	1.2627	90.57	9.98044	0.233252	7.17544	4.50612	483292	13.0884
2022-05-01	3.09	3.16	3.37	1.38	1.93	7.61	6.07	5.13	6.37	20393.5	1235.92	1.2851	90.11	9.92297	0.250837	7.11957	4.50103	462460	13.0443
2022-06-01	3.61	3.6	3.76	1.85	2.43	7.87	6.19	5.35	5.23	19745.4	1196.17	1.2814	90.61	9.89067	0.247953	7.08688	4.50656	455875	13.03
2022-07-01	3.56	3.36	3.49	2.4	2.88	7.48	6.02	5.48	4.86	18930.4	1147.96	1.2939	90.71	9.84853	0.257661	7.04574	4.50767	455802	13.0298
2022-08-01	3.79	3.31	3.32	2.9	3.28	6.95	5.85	5.31	4.52	19863.8	1200.12	1.2918	90.83	9.89666	0.256037	7.09018	4.50899	439152	12.9926
2022-09-01	4.18	3.66	3.63	3.4	3.63	6.92	5.97	5.44	4.86	19144.7	1158.83	1.3327	89.32	9.85978	0.287207	7.05517	4.49223	431863	12.9759
2022-10-01	4.46	3.9	3.86	3.77	3.99	6.95	5.81	5.34	1.82	18851.9	1140.53	1.3702	87.55	9.84437	0.314957	7.03925	4.47221	432093	12.9764
2022-11-01	4.37	3.71	3.64	3.97	4.19	6.85	5.79	5.41	2.35	19910.8	1207.21	1.3443	88.27	9.89902	0.295873	7.09607	4.4804	414633	12.9351
2022-12-01	4.25	3.44	3.4	4.15	4.29	6.49	5.47	5.31	0.74	19726.9	1192.4	1.3591	86.2	9.88974	0.306823	7.08372	4.45667	410710	12.9256
2023-01-01	4.23	3.36	3.37	4.32	4.45	5.89	4.96	4.92	0.87	20218.4	1218.31	1.343	86.32	9.91435	0.294906	7.10522	4.45806	410803	12.9259
2023-02-01	4.52	3.64	3.58	4.46	4.55	5.3	4.66	4.9	1.16	20523	1236.91	1.3453	86.46	9.9293	0.296617	7.12037	4.45968	393686	12.8833
2023-03-01	4.29	3.45	3.41	4.38	4.37	4.51	4.28	4.58	0.58	19852	1193.1	1.3682	85.11	9.89606	0.313496	7.08431	4.44394	382327	12.854
2023-04-01	4.25	3.4	3.33	4.37	4.43	4.28	4.04	4.34	-0.49	20470.8	1233.48	1.3486	85.92	9.92676	0.299067	7.11759	4.45342	382554	12.8546
2023-05-01	4.47	3.6	3.52	4.46	4.51	3.24	3.68	3.82	-0.35	20247.3	1220.66	1.3519	86	9.91578	0.301511	7.10715	4.45435	365950	12.8103
2023-06-01	5.07	4.06	3.82	4.8	4.9	2.89	3.12	3.6	-0.99	19865.2	1195.35	1.3288	87.86	9.89672	0.284276	7.08619	4.47574	357506	12.7869
2023-07-01	5.22	4.24	3.94	4.94	5.05	3.35	3.18	3.51	-0.94	20273.7	1217.69	1.3215	88.02	9.91708	0.278767	7.10471	4.47756	357830	12.7878
2023-08-01	5.24	4.4	4.15	5.06	5.13	3.94	3.3	3.5	-1.18	20095.1	1203.59	1.3482	86.82	9.90823	0.29877	7.09306	4.46384	349045	12.763
2023-09-01	5.3	4.51	4.28	5.04	5.11	3.66	2.75	3.21	-1.67	20103.3	1205.82	1.3538	87.03	9.90864	0.302915	7.09492	4.46625	323631	12.6874
2023-10-01	5.28	4.63	4.51	5.08	5.13	3.12	2.74	3.34	-0.36	19212.3	1154.17	1.3709	86.45	9.86331	0.315467	7.05114	4.45957	323883	12.6881
2023-11-01	4.82	4.15	4.09	4.99	4.98	3.05	2.87	3.53	0.9	19897.9	1198.66	1.3712	85.61	9.89837	0.315686	7.08896	4.4498	319592	12.6748
2023-12-01	4.35	3.63	3.55	4.98	4.92	3.37	2.59	3.31	1.6	20624.9	1244.4	1.3412	86.99	9.93426	0.293565	7.12641	4.46579	316776	12.666

## Sheet: Fig 1
	Gross Market Value of OTC Interest Rate Swaps, CAD (EOP, US$ bil) [Left]	Notional Amount of OTC Interest Rate Swaps, CAD (EOP, US$ bil) [Right]
2000	20.7	830.9
2001	30.1	865.6
2002	34.2	931.6
2003	39.7	1412.6
2004	49.7	1706.2
2005	45.8	2058.9
2006	41.1	2585.6
2007	46.9	3453.3
2008	208.5	3245.7
2009	115.7	3938.1
2010	113.4	5177.4
2011	234	7326.5
2012	193.2	8476
2013	142.4	10389.5
2014	166.8	10183.5
2015	164.5	7469.8
2016	128.7	8426.5
2017	134.4	10900.2
2018	92.6	13775.2
2019	89.5	13907.1
2020	196	14034.2
2021	130.3	15167.4
2022	375.201	16844

## Sheet: Fig 2
	CSWAP2Y	CSWAP5Y	CSWAP10Y
1998-01-01	5.15	5.38	5.62
1998-02-01	5.29	5.45	5.66
1998-03-01	5.22	5.42	5.67
1998-04-01	5.2	5.35	5.56
1998-05-01	5.35	5.47	5.61
1998-06-01	5.4	5.49	5.56
1998-07-01	5.44	5.57	5.62
1998-08-01	5.62	5.83	5.92
1998-09-01	5.41	5.53	5.66
1998-10-01	4.71	5.09	5.37
1998-11-01	4.99	5.26	5.48
1998-12-01	4.88	5.06	5.21
1999-01-01	4.98	5.16	5.29
1999-02-01	5.19	5.37	5.45
1999-03-01	5.31	5.47	5.55
1999-04-01	4.92	5.2	5.38
1999-05-01	5.11	5.51	5.69
1999-06-01	5.57	5.86	5.98
1999-07-01	5.58	5.84	5.96
1999-08-01	5.81	6.09	6.2
1999-09-01	5.67	5.98	6.11
1999-10-01	6.02	6.34	6.44
1999-11-01	5.96	6.22	6.34
1999-12-01	6.08	6.34	6.48
2000-01-01	6.28	6.61	6.76
2000-02-01	6.28	6.58	6.64
2000-03-01	6.15	6.33	6.37
2000-04-01	6.1	6.22	6.32
2000-05-01	6.47	6.55	6.6
2000-06-01	6.22	6.26	6.33
2000-07-01	6.13	6.2	6.29
2000-08-01	6.04	6.12	6.22
2000-09-01	5.9	6.04	6.17
2000-10-01	5.85	6.02	6.15
2000-11-01	5.96	6.06	6.14
2000-12-01	5.5	5.65	5.82
2001-01-01	5.12	5.47	5.86
2001-02-01	5.02	5.38	5.76
2001-03-01	4.74	5.19	5.61
2001-04-01	4.82	5.41	5.88
2001-05-01	4.95	5.7	6.14
2001-06-01	4.89	5.58	6.01
2001-07-01	4.94	5.68	6.12
2001-08-01	4.59	5.38	5.87
2001-09-01	3.88	4.93	5.67
2001-10-01	3.34	4.6	5.53
2001-11-01	3.12	4.53	5.39
2001-12-01	3.34	4.84	5.67
2002-01-01	3.22	4.77	5.6
2002-02-01	3.44	4.81	5.53
2002-03-01	4.19	5.3	5.89
2002-04-01	4.24	5.27	5.84
2002-05-01	4.2	5.17	5.78
2002-06-01	4.09	4.99	5.63
2002-07-01	3.68	4.74	5.53
2002-08-01	3.42	4.48	5.36
2002-09-01	3.46	4.28	5.1
2002-10-01	3.45	4.46	5.33
2002-11-01	3.35	4.37	5.26
2002-12-01	3.31	4.27	5.12
2003-01-01	3.37	4.27	5.12
2003-02-01	3.58	4.42	5.2
2003-03-01	3.78	4.48	5.17
2003-04-01	3.82	4.55	5.23
2003-05-01	3.5	4.14	4.85
2003-06-01	3.08	3.72	4.52
2003-07-01	3.08	4.06	4.93
2003-08-01	3.18	4.32	5.18
2003-09-01	3.18	4.19	5.04
2003-10-01	3.16	4.24	5.08
2003-11-01	3.34	4.34	5.12
2003-12-01	3.15	4.19	4.99
2004-01-01	2.86	3.98	4.87
2004-02-01	2.59	3.76	4.72
2004-03-01	2.44	3.57	4.53
2004-04-01	2.78	4	4.9
2004-05-01	3.04	4.27	5.13
2004-06-01	3.43	4.56	5.31
2004-07-01	3.31	4.38	5.13
2004-08-01	3.14	4.21	4.98
2004-09-01	3.27	4.18	4.9
2004-10-01	3.29	4.16	4.86
2004-11-01	3.3	4.1	4.8
2004-12-01	3.04	3.84	4.63
2005-01-01	3.09	3.84	4.57
2005-02-01	3.07	3.79	4.51
2005-03-01	3.32	3.99	4.66
2005-04-01	3.22	3.84	4.51
2005-05-01	3.16	3.74	4.38
2005-06-01	2.96	3.46	4.11
2005-07-01	3.14	3.59	4.18
2005-08-01	3.29	3.65	4.17
2005-09-01	3.28	3.61	4.06
2005-10-01	3.61	3.89	4.26
2005-11-01	3.88	4.08	4.36
2005-12-01	4.03	4.16	4.36
2006-01-01	4.04	4.16	4.38
2006-02-01	4.2	4.36	4.55
2006-03-01	4.21	4.38	4.58
2006-04-01	4.4	4.6	4.81
2006-05-01	4.41	4.58	4.81
2006-06-01	4.59	4.7	4.92
2006-07-01	4.53	4.71	4.94
2006-08-01	4.35	4.47	4.69
2006-09-01	4.19	4.26	4.49
2006-10-01	4.23	4.3	4.52
2006-11-01	4.13	4.17	4.37
2006-12-01	4.07	4.11	4.34
2007-01-01	4.24	4.28	4.51
2007-02-01	4.28	4.32	4.52
2007-03-01	4.17	4.23	4.46
2007-04-01	4.36	4.4	4.6
2007-05-01	4.58	4.62	4.74
2007-06-01	4.93	5.03	5.13
2007-07-01	4.94	5.06	5.2
2007-08-01	4.77	4.89	5.03
2007-09-01	4.68	4.74	4.87
2007-10-01	4.65	4.74	4.87
2007-11-01	4.33	4.55	4.78
2007-12-01	4.24	4.45	4.65
2008-01-01	3.76	4.11	4.45
2008-02-01	3.53	4	4.44
2008-03-01	3.19	3.71	4.26
2008-04-01	3.37	3.78	4.27
2008-05-01	3.28	3.74	4.19
2008-06-01	3.57	3.93	4.3
2008-07-01	3.52	3.88	4.23
2008-08-01	3.12	3.57	4.07
2008-09-01	3.07	3.47	3.909
2008-10-01	2.55	3.16	3.95
2008-11-01	2	2.64	3.48
2008-12-01	1.35	1.9	2.68
2009-01-01	1.07	1.62	2.54
2009-02-01	1.12	1.85	2.79
2009-03-01	0.92	1.68	2.62
2009-04-01	0.88	1.74	2.75
2009-05-01	0.96	2.06	3.07
2009-06-01	1.22	2.63	3.53
2009-07-01	1.23	2.63	3.55
2009-08-01	1.29	2.66	3.53
2009-09-01	1.32	2.61	3.44
2009-10-01	1.46	2.78	3.57
2009-11-01	1.3	2.64	3.55
2009-12-01	1.36	2.67	3.65
2010-01-01	1.39	2.72	3.69
2010-02-01	1.35	2.66	3.64
2010-03-01	1.63	2.84	3.66
2010-04-01	2.04	3.22	3.9
2010-05-01	1.89	2.99	3.71
2010-06-01	1.8	2.85	3.63
2010-07-01	1.63	2.59	3.45
2010-08-01	1.44	2.22	3.11
2010-09-01	1.53	2.16	3.01
2010-10-01	1.48	2	2.9
2010-11-01	1.67	2.34	3.18
2010-12-01	1.77	2.57	3.42
2011-01-01	1.84	2.67	3.51
2011-02-01	1.93	2.86	3.67
2011-03-01	1.89	2.77	3.59
2011-04-01	1.98	2.86	3.68
2011-05-01	1.83	2.61	3.43
2011-06-01	1.64	2.34	3.25
2011-07-01	1.63	2.34	3.24
2011-08-01	1.1	1.68	2.68
2011-09-01	1	1.53	2.42
2011-10-01	1.09	1.63	2.54
2011-11-01	1.05	1.51	2.38
2011-12-01	1.03	1.41	2.25
2012-01-01	1.15	1.46	2.24
2012-02-01	1.25	1.6	2.34
2012-03-01	1.39	1.83	2.52
2012-04-01	1.5	1.91	2.54
2012-05-01	1.43	1.71	2.27
2012-06-01	1.23	1.51	2.13
2012-07-01	1.23	1.49	2.06
2012-08-01	1.4	1.69	2.22
2012-09-01	1.4	1.66	2.21
2012-10-01	1.34	1.64	2.21
2012-11-01	1.32	1.62	2.15
2012-12-01	1.35	1.64	2.19
2013-01-01	1.41	1.76	2.33
2013-02-01	1.37	1.75	2.38
2013-03-01	1.28	1.66	2.32
2013-04-01	1.28	1.6	2.19
2013-05-01	1.34	1.72	2.34
2013-06-01	1.48	2.05	2.71
2013-07-01	1.48	2.17	2.89
2013-08-01	1.51	2.28	3.04
2013-09-01	1.55	2.37	3.15
2013-10-01	1.42	2.17	2.98
2013-11-01	1.37	2.09	2.97
2013-12-01	1.35	2.14	3.07
2014-01-01	1.29	2.07	2.97
2014-02-01	1.28	1.96	2.83
2014-03-01	1.34	1.99	2.81
2014-04-01	1.38	2.04	2.81
2014-05-01	1.35	1.95	2.69
2014-06-01	1.39	1.96	2.7
2014-07-01	1.4	1.93	2.61
2014-08-01	1.38	1.87	2.5
2014-09-01	1.45	1.99	2.61
2014-10-01	1.38	1.86	2.46
2014-11-01	1.45	1.88	2.46
2014-12-01	1.41	1.8	2.32
2015-01-01	1.16	1.45	1.99
2015-02-01	0.81	1.15	1.8
2015-03-01	0.9	1.22	1.87
2015-04-01	0.94	1.24	1.85
2015-05-01	1.05	1.48	2.15
2015-06-01	1	1.46	2.22
2015-07-01	0.8	1.25	2.06
2015-08-01	0.7	1.12	1.89
2015-09-01	0.75	1.13	1.9
2015-10-01	0.8	1.17	1.88
2015-11-01	0.88	1.26	1.95
2015-12-01	0.82	1.16	1.86
2016-01-01	0.68	0.96	1.65
2016-02-01	0.7	0.85	1.4
2016-03-01	0.83	0.97	1.5
2016-04-01	0.92	1.05	1.54
2016-05-01	0.95	1.09	1.54
2016-06-01	0.89	0.98	1.4
2016-07-01	0.87	0.93	1.27
2016-08-01	0.89	0.94	1.25
2016-09-01	0.89	0.96	1.28
2016-10-01	0.9	1.02	1.38
2016-11-01	0.95	1.21	1.67
2016-12-01	1.09	1.47	1.95
2017-01-01	1.08	1.44	1.91
2017-02-01	1.08	1.43	1.91
2017-03-01	1.11	1.5	1.95
2017-04-01	1.07	1.36	1.79
2017-05-01	1.01	1.32	1.76
2017-06-01	1.18	1.46	1.81
2017-07-01	1.52	1.84	2.18
2017-08-01	1.57	1.84	2.15
2017-09-01	1.87	2.07	2.3
2017-10-01	1.84	2.08	2.34
2017-11-01	1.76	1.99	2.23
2017-12-01	1.92	2.1	2.28
2018-01-01	2.12	2.35	2.51
2018-02-01	2.16	2.45	2.66
2018-03-01	2.16	2.4	2.56
2018-04-01	2.22	2.47	2.61
2018-05-01	2.3	2.58	2.72
2018-06-01	2.21	2.45	2.59
2018-07-01	2.28	2.46	2.57
2018-08-01	2.42	2.57	2.67
2018-09-01	2.46	2.61	2.72
2018-10-01	2.62	2.77	2.88
2018-11-01	2.61	2.72	2.83
2018-12-01	2.34	2.4	2.55
2019-01-01	2.24	2.28	2.45
2019-02-01	2.16	2.21	2.39
2019-03-01	1.96	1.98	2.17
2019-04-01	1.94	1.95	2.16
2019-05-01	1.91	1.91	2.09
2019-06-01	1.72	1.68	1.86
2019-07-01	1.81	1.77	1.9
2019-08-01	1.64	1.54	1.6
2019-09-01	1.8	1.69	1.72
2019-10-01	1.84	1.78	1.83
2019-11-01	1.84	1.83	1.91
2019-12-01	1.95	1.97	2.04
2020-01-01	1.86	1.85	1.94
2020-02-01	1.68	1.63	1.7
2020-03-01	0.89	1.02	1.16
2020-04-01	0.63	0.87	1.11
2020-05-01	0.54	0.71	0.96
2020-06-01	0.56	0.76	1.02
2020-07-01	0.54	0.72	0.97
2020-08-01	0.54	0.73	1.01
2020-09-01	0.52	0.73	1.02
2020-10-01	0.51	0.75	1.08
2020-11-01	0.53	0.81	1.17
2020-12-01	0.52	0.84	1.24
2021-01-01	0.47	0.84	1.3
2021-02-01	0.52	1.02	1.56
2021-03-01	0.61	1.37	1.97
2021-04-01	0.61	1.37	1.97
2021-05-01	0.65	1.35	1.94
2021-06-01	0.73	1.37	1.85
2021-07-01	0.81	1.32	1.71
2021-08-01	0.81	1.3	1.66
2021-09-01	0.84	1.36	1.75
2021-10-01	1.17	1.69	2.04
2021-11-01	1.51	1.92	2.12
2021-12-01	1.51	1.81	1.96
2022-01-01	1.72	2.04	2.22
2022-02-01	1.96	2.22	2.38
2022-03-01	2.32	2.45	2.62
2022-04-01	2.9	3	3.16
2022-05-01	3.09	3.16	3.37
2022-06-01	3.61	3.6	3.76
2022-07-01	3.56	3.36	3.49
2022-08-01	3.79	3.31	3.32
2022-09-01	4.18	3.66	3.63
2022-10-01	4.46	3.9	3.86
2022-11-01	4.37	3.71	3.64
2022-12-01	4.25	3.44	3.4
2023-01-01	4.23	3.36	3.37
2023-02-01	4.52	3.64	3.58
2023-03-01	4.29	3.45	3.41
2023-04-01	4.25	3.4	3.33
2023-05-01	4.47	3.6	3.52
2023-06-01	5.07	4.06	3.82
2023-07-01	5.22	4.24	3.94
2023-08-01	5.24	4.4	4.15
2023-09-01	5.3	4.51	4.28
2023-10-01	5.28	4.63	4.51
2023-11-01	4.82	4.15	4.09
2023-12-01	4.35	3.63	3.55

## Sheet: Fig 3
	CSWAP10Y	TBILL3M
1998-01-01	5.62	4.14
1998-02-01	5.66	4.52
1998-03-01	5.67	4.59
1998-04-01	5.56	4.63
1998-05-01	5.61	4.74
1998-06-01	5.56	4.75
1998-07-01	5.62	4.86
1998-08-01	5.92	5
1998-09-01	5.66	5.22
1998-10-01	5.37	4.64
1998-11-01	5.48	4.81
1998-12-01	5.21	4.67
1999-01-01	5.29	4.63
1999-02-01	5.45	4.79
1999-03-01	5.55	4.85
1999-04-01	5.38	4.53
1999-05-01	5.69	4.4
1999-06-01	5.98	4.56
1999-07-01	5.96	4.62
1999-08-01	6.2	4.77
1999-09-01	6.11	4.68
1999-10-01	6.44	4.71
1999-11-01	6.34	4.79
1999-12-01	6.48	4.79
2000-01-01	6.76	5.01
2000-02-01	6.64	5.01
2000-03-01	6.37	5.12
2000-04-01	6.32	5.35
2000-05-01	6.6	5.65
2000-06-01	6.33	5.56
2000-07-01	6.29	5.6
2000-08-01	6.22	5.62
2000-09-01	6.17	5.58
2000-10-01	6.15	5.61
2000-11-01	6.14	5.68
2000-12-01	5.82	5.52
2001-01-01	5.86	5.24
2001-02-01	5.76	5.07
2001-03-01	5.61	4.63
2001-04-01	5.88	4.5
2001-05-01	6.14	4.35
2001-06-01	6.01	4.26
2001-07-01	6.12	4.17
2001-08-01	5.87	3.93
2001-09-01	5.67	3.37
2001-10-01	5.53	2.77
2001-11-01	5.39	2.19
2001-12-01	5.67	1.99
2002-01-01	5.6	1.9
2002-02-01	5.53	2.01
2002-03-01	5.89	2.15
2002-04-01	5.84	2.32
2002-05-01	5.78	2.52
2002-06-01	5.63	2.69
2002-07-01	5.53	2.78
2002-08-01	5.36	2.83
2002-09-01	5.1	2.81
2002-10-01	5.33	2.77
2002-11-01	5.26	2.7
2002-12-01	5.12	2.67
2003-01-01	5.12	2.72
2003-02-01	5.2	2.81
2003-03-01	5.17	3.04
2003-04-01	5.23	3.19
2003-05-01	4.85	3.17
2003-06-01	4.52	3.1
2003-07-01	4.93	2.92
2003-08-01	5.18	2.78
2003-09-01	5.04	2.63
2003-10-01	5.08	2.63
2003-11-01	5.12	2.69
2003-12-01	4.99	2.63
2004-01-01	4.87	2.39
2004-02-01	4.72	2.2
2004-03-01	4.53	2.04
2004-04-01	4.9	1.96
2004-05-01	5.13	1.97
2004-06-01	5.31	2.01
2004-07-01	5.13	2.03
2004-08-01	4.98	2.07
2004-09-01	4.9	2.35
2004-10-01	4.86	2.52
2004-11-01	4.8	2.62
2004-12-01	4.63	2.46
2005-01-01	4.57	2.45
2005-02-01	4.51	2.45
2005-03-01	4.66	2.49
2005-04-01	4.51	2.47
2005-05-01	4.38	2.46
2005-06-01	4.11	2.44
2005-07-01	4.18	2.54
2005-08-01	4.17	2.68
2005-09-01	4.06	2.78
2005-10-01	4.26	2.98
2005-11-01	4.36	3.2
2005-12-01	4.36	3.34
2006-01-01	4.38	3.43
2006-02-01	4.55	3.65
2006-03-01	4.58	3.76
2006-04-01	4.81	3.95
2006-05-01	4.81	4.1
2006-06-01	4.92	4.23
2006-07-01	4.94	4.19
2006-08-01	4.69	4.13
2006-09-01	4.49	4.15
2006-10-01	4.52	4.16
2006-11-01	4.37	4.18
2006-12-01	4.34	4.16
2007-01-01	4.51	4.16
2007-02-01	4.52	4.18
2007-03-01	4.46	4.17
2007-04-01	4.6	4.16
2007-05-01	4.74	4.18
2007-06-01	5.13	4.35
2007-07-01	5.2	4.5
2007-08-01	5.03	4.23
2007-09-01	4.87	4
2007-10-01	4.87	3.93
2007-11-01	4.78	3.95
2007-12-01	4.65	3.84
2008-01-01	4.45	3.58
2008-02-01	4.44	3.25
2008-03-01	4.26	2.13
2008-04-01	4.27	2.38
2008-05-01	4.19	2.64
2008-06-01	4.3	2.61
2008-07-01	4.23	2.36
2008-08-01	4.07	2.47
2008-09-01	3.909	2.11
2008-10-01	3.95	1.52
2008-11-01	3.48	1.79
2008-12-01	2.68	1.06
2009-01-01	2.54	0.8
2009-02-01	2.79	0.72
2009-03-01	2.62	0.41
2009-04-01	2.75	0.33
2009-05-01	3.07	0.18
2009-06-01	3.53	0.23
2009-07-01	3.55	0.23
2009-08-01	3.53	0.23
2009-09-01	3.44	0.22
2009-10-01	3.57	0.22
2009-11-01	3.55	0.22
2009-12-01	3.65	0.2
2010-01-01	3.69	0.17
2010-02-01	3.64	0.17
2010-03-01	3.66	0.22
2010-04-01	3.9	0.32
2010-05-01	3.71	0.39
2010-06-01	3.63	0.53
2010-07-01	3.45	0.56
2010-08-01	3.11	0.66
2010-09-01	3.01	0.87
2010-10-01	2.9	0.89
2010-11-01	3.18	0.95
2010-12-01	3.42	0.99
2011-01-01	3.51	0.96
2011-02-01	3.67	0.95
2011-03-01	3.59	0.93
2011-04-01	3.68	0.96
2011-05-01	3.43	0.96
2011-06-01	3.25	0.93
2011-07-01	3.24	0.92
2011-08-01	2.68	0.86
2011-09-01	2.42	0.87
2011-10-01	2.54	0.86
2011-11-01	2.38	0.88
2011-12-01	2.25	0.83
2012-01-01	2.24	0.82
2012-02-01	2.34	0.92
2012-03-01	2.52	0.91
2012-04-01	2.54	0.98
2012-05-01	2.27	0.99
2012-06-01	2.13	0.88
2012-07-01	2.06	0.89
2012-08-01	2.22	1
2012-09-01	2.21	1
2012-10-01	2.21	0.98
2012-11-01	2.15	0.97
2012-12-01	2.19	0.94
2013-01-01	2.33	0.92
2013-02-01	2.38	0.95
2013-03-01	2.32	0.97
2013-04-01	2.19	0.98
2013-05-01	2.34	1
2013-06-01	2.71	1.02
2013-07-01	2.89	1.01
2013-08-01	3.04	0.99
2013-09-01	3.15	0.99
2013-10-01	2.98	0.93
2013-11-01	2.97	0.93
2013-12-01	3.07	0.92
2014-01-01	2.97	0.89
2014-02-01	2.83	0.87
2014-03-01	2.81	0.85
2014-04-01	2.81	0.93
2014-05-01	2.69	0.93
2014-06-01	2.7	0.94
2014-07-01	2.61	0.95
2014-08-01	2.5	0.95
2014-09-01	2.61	0.93
2014-10-01	2.46	0.89
2014-11-01	2.46	0.9
2014-12-01	2.32	0.9
2015-01-01	1.99	0.8
2015-02-01	1.8	0.53
2015-03-01	1.87	0.55
2015-04-01	1.85	0.62
2015-05-01	2.15	0.65
2015-06-01	2.22	0.61
2015-07-01	2.06	0.47
2015-08-01	1.89	0.38
2015-09-01	1.9	0.4
2015-10-01	1.88	0.41
2015-11-01	1.95	0.45
2015-12-01	1.86	0.48
2016-01-01	1.65	0.43
2016-02-01	1.4	0.46
2016-03-01	1.5	0.46
2016-04-01	1.54	0.51
2016-05-01	1.54	0.52
2016-06-01	1.4	0.51
2016-07-01	1.27	0.49
2016-08-01	1.25	0.51
2016-09-01	1.28	0.51
2016-10-01	1.38	0.49
2016-11-01	1.67	0.48
2016-12-01	1.95	0.48
2017-01-01	1.91	0.45
2017-02-01	1.91	0.47
2017-03-01	1.95	0.5
2017-04-01	1.79	0.53
2017-05-01	1.76	0.51
2017-06-01	1.81	0.57
2017-07-01	2.18	0.73
2017-08-01	2.15	0.73
2017-09-01	2.3	0.97
2017-10-01	2.34	0.95
2017-11-01	2.23	0.87
2017-12-01	2.28	0.96
2018-01-01	2.51	1.15
2018-02-01	2.66	1.16
2018-03-01	2.56	1.1
2018-04-01	2.61	1.16
2018-05-01	2.72	1.24
2018-06-01	2.59	1.23
2018-07-01	2.57	1.37
2018-08-01	2.67	1.49
2018-09-01	2.72	1.53
2018-10-01	2.88	1.63
2018-11-01	2.83	1.71
2018-12-01	2.55	1.65
2019-01-01	2.45	1.63
2019-02-01	2.39	1.67
2019-03-01	2.17	1.65
2019-04-01	2.16	1.68
2019-05-01	2.09	1.68
2019-06-01	1.86	1.67
2019-07-01	1.9	1.65
2019-08-01	1.6	1.64
2019-09-01	1.72	1.63
2019-10-01	1.83	1.65
2019-11-01	1.91	1.67
2019-12-01	2.04	1.66
2020-01-01	1.94	1.64
2020-02-01	1.7	1.62
2020-03-01	1.16	0.59
2020-04-01	1.11	0.23
2020-05-01	0.96	0.24
2020-06-01	1.02	0.19
2020-07-01	0.97	0.18
2020-08-01	1.01	0.16
2020-09-01	1.02	0.15
2020-10-01	1.08	0.1
2020-11-01	1.17	0.11
2020-12-01	1.24	0.11
2021-01-01	1.3	0.06
2021-02-01	1.56	0.08
2021-03-01	1.97	0.1
2021-04-01	1.97	0.09
2021-05-01	1.94	0.1
2021-06-01	1.85	0.12
2021-07-01	1.71	0.16
2021-08-01	1.66	0.18
2021-09-01	1.75	0.13
2021-10-01	2.04	0.12
2021-11-01	2.12	0.11
2021-12-01	1.96	0.07
2022-01-01	2.22	0.3
2022-02-01	2.38	0.33
2022-03-01	2.62	0.55
2022-04-01	3.16	1.05
2022-05-01	3.37	1.38
2022-06-01	3.76	1.85
2022-07-01	3.49	2.4
2022-08-01	3.32	2.9
2022-09-01	3.63	3.4
2022-10-01	3.86	3.77
2022-11-01	3.64	3.97
2022-12-01	3.4	4.15
2023-01-01	3.37	4.32
2023-02-01	3.58	4.46
2023-03-01	3.41	4.38
2023-04-01	3.33	4.37
2023-05-01	3.52	4.46
2023-06-01	3.82	4.8
2023-07-01	3.94	4.94
2023-08-01	4.15	5.06
2023-09-01	4.28	5.04
2023-10-01	4.51	5.08
2023-11-01	4.09	4.99
2023-12-01	3.55	4.98

## Sheet: Fig 4
	CSWAP10Y	CPIXFE
1998-01-01	5.62	1.32
1998-02-01	5.66	1.54
1998-03-01	5.67	1.32
1998-04-01	5.56	1.2
1998-05-01	5.61	1.31
1998-06-01	5.56	0.87
1998-07-01	5.62	1.31
1998-08-01	5.92	1.42
1998-09-01	5.66	1.31
1998-10-01	5.37	1.31
1998-11-01	5.48	1.42
1998-12-01	5.21	1.42
1999-01-01	5.29	1.08
1999-02-01	5.45	0.97
1999-03-01	5.55	1.19
1999-04-01	5.38	1.41
1999-05-01	5.69	1.4
1999-06-01	5.98	1.51
1999-07-01	5.96	1.4
1999-08-01	6.2	1.4
1999-09-01	6.11	1.83
1999-10-01	6.44	1.61
1999-11-01	6.34	1.61
1999-12-01	6.48	1.72
2000-01-01	6.76	1.5
2000-02-01	6.64	1.61
2000-03-01	6.37	1.6
2000-04-01	6.32	1.28
2000-05-01	6.6	1.38
2000-06-01	6.33	1.49
2000-07-01	6.29	1.6
2000-08-01	6.22	1.49
2000-09-01	6.17	1.27
2000-10-01	6.15	1.48
2000-11-01	6.14	1.9
2000-12-01	5.82	1.9
2001-01-01	5.86	2.01
2001-02-01	5.76	2
2001-03-01	5.61	1.79
2001-04-01	5.88	2.11
2001-05-01	6.14	2
2001-06-01	6.01	1.99
2001-07-01	6.12	2.09
2001-08-01	5.87	2.2
2001-09-01	5.67	2.19
2001-10-01	5.53	2.09
2001-11-01	5.39	1.56
2001-12-01	5.67	1.66
2002-01-01	5.6	1.66
2002-02-01	5.53	1.76
2002-03-01	5.89	2.07
2002-04-01	5.84	2.27
2002-05-01	5.78	2.47
2002-06-01	5.63	2.67
2002-07-01	5.53	2.97
2002-08-01	5.36	3.07
2002-09-01	5.1	3.06
2002-10-01	5.33	3.27
2002-11-01	5.26	3.68
2002-12-01	5.12	3.78
2003-01-01	5.12	3.98
2003-02-01	5.2	3.86
2003-03-01	5.17	3.55
2003-04-01	5.23	3.02
2003-05-01	4.85	2.91
2003-06-01	4.52	2.4
2003-07-01	4.93	1.89
2003-08-01	5.18	1.79
2003-09-01	5.04	1.88
2003-10-01	5.08	1.98
2003-11-01	5.12	1.78
2003-12-01	4.99	1.47
2004-01-01	4.87	1.37
2004-02-01	4.72	1.08
2004-03-01	4.53	1.17
2004-04-01	4.9	1.37
2004-05-01	5.13	1.37
2004-06-01	5.31	1.47
2004-07-01	5.13	1.56
2004-08-01	4.98	1.27
2004-09-01	4.9	1.26
2004-10-01	4.86	1.07
2004-11-01	4.8	1.16
2004-12-01	4.63	1.36
2005-01-01	4.57	1.26
2005-02-01	4.51	1.45
2005-03-01	4.66	1.45
2005-04-01	4.51	1.16
2005-05-01	4.38	1.16
2005-06-01	4.11	1.35
2005-07-01	4.18	1.25
2005-08-01	4.17	1.54
2005-09-01	4.06	1.34
2005-10-01	4.26	1.34
2005-11-01	4.36	1.44
2005-12-01	4.36	1.34
2006-01-01	4.38	1.43
2006-02-01	4.55	1.43
2006-03-01	4.58	1.53
2006-04-01	4.81	1.72
2006-05-01	4.81	1.71
2006-06-01	4.92	1.43
2006-07-01	4.94	1.33
2006-08-01	4.69	1.42
2006-09-01	4.49	1.52
2006-10-01	4.52	1.7
2006-11-01	4.37	1.51
2006-12-01	4.34	1.51
2007-01-01	4.51	1.69
2007-02-01	4.52	1.79
2007-03-01	4.46	1.78
2007-04-01	4.6	1.97
2007-05-01	4.74	1.87
2007-06-01	5.13	2.06
2007-07-01	5.2	2.44
2007-08-01	5.03	2.25
2007-09-01	4.87	2.24
2007-10-01	4.87	1.86
2007-11-01	4.78	1.77
2007-12-01	4.65	1.77
2008-01-01	4.45	1.3
2008-02-01	4.44	1.29
2008-03-01	4.26	1.2
2008-04-01	4.27	1.1
2008-05-01	4.19	1.1
2008-06-01	4.3	1.29
2008-07-01	4.23	1.1
2008-08-01	4.07	1.19
2008-09-01	3.909	1
2008-10-01	3.95	0.91
2008-11-01	3.48	1.46
2008-12-01	2.68	1.46
2009-01-01	2.54	1.19
2009-02-01	2.79	1.28
2009-03-01	2.62	1.28
2009-04-01	2.75	1.18
2009-05-01	3.07	1.27
2009-06-01	3.53	1.18
2009-07-01	3.55	1.09
2009-08-01	3.53	0.9
2009-09-01	3.44	0.9
2009-10-01	3.57	1.18
2009-11-01	3.55	0.81
2009-12-01	3.65	0.72
2010-01-01	3.69	1.26
2010-02-01	3.64	1.44
2010-03-01	3.66	0.9
2010-04-01	3.9	1.17
2010-05-01	3.71	0.99
2010-06-01	3.63	1.08
2010-07-01	3.45	1.34
2010-08-01	3.11	1.34
2010-09-01	3.01	1.42
2010-10-01	2.9	1.61
2010-11-01	3.18	1.52
2010-12-01	3.42	1.7
2011-01-01	3.51	1.61
2011-02-01	3.67	1.15
2011-03-01	3.59	1.87
2011-04-01	3.68	1.51
2011-05-01	3.43	1.96
2011-06-01	3.25	1.33
2011-07-01	3.24	1.24
2011-08-01	2.68	1.5
2011-09-01	2.42	1.86
2011-10-01	2.54	1.59
2011-11-01	2.38	1.67
2011-12-01	2.25	1.41
2012-01-01	2.24	1.67
2012-02-01	2.34	1.58
2012-03-01	2.52	1.49
2012-04-01	2.54	1.93
2012-05-01	2.27	1.39
2012-06-01	2.13	1.66
2012-07-01	2.06	1.31
2012-08-01	2.22	1.13
2012-09-01	2.21	0.78
2012-10-01	2.21	0.87
2012-11-01	2.15	0.87
2012-12-01	2.19	0.95
2013-01-01	2.33	0.6
2013-02-01	2.38	1.12
2013-03-01	2.32	0.95
2013-04-01	2.19	0.52
2013-05-01	2.34	0.6
2013-06-01	2.71	0.77
2013-07-01	2.89	1.03
2013-08-01	3.04	0.95
2013-09-01	3.15	0.95
2013-10-01	2.98	0.95
2013-11-01	2.97	0.86
2013-12-01	3.07	1.12
2014-01-01	2.97	1.29
2014-02-01	2.83	1.11
2014-03-01	2.81	1.11
2014-04-01	2.81	1.28
2014-05-01	2.69	1.45
2014-06-01	2.7	1.54
2014-07-01	2.61	1.54
2014-08-01	2.5	1.96
2014-09-01	2.61	1.88
2014-10-01	2.46	2.04
2014-11-01	2.46	2.04
2014-12-01	2.32	1.95
2015-01-01	1.99	1.86
2015-02-01	1.8	1.75
2015-03-01	1.87	2.03
2015-04-01	1.85	1.94
2015-05-01	2.15	1.94
2015-06-01	2.22	1.85
2015-07-01	2.06	2.02
2015-08-01	1.89	1.76
2015-09-01	1.9	1.92
2015-10-01	1.88	1.75
2015-11-01	1.95	1.75
2015-12-01	1.86	1.67
2016-01-01	1.65	1.75
2016-02-01	1.4	1.58
2016-03-01	1.5	1.74
2016-04-01	1.54	1.9
2016-05-01	1.54	1.98
2016-06-01	1.4	2.06
2016-07-01	1.27	1.98
2016-08-01	1.25	1.89
2016-09-01	1.28	1.89
2016-10-01	1.38	1.8
2016-11-01	1.67	1.72
2016-12-01	1.95	1.88
2017-01-01	1.91	2.13
2017-02-01	1.91	2.13
2017-03-01	1.95	1.71
2017-04-01	1.79	1.46
2017-05-01	1.76	1.38
2017-06-01	1.81	1.38
2017-07-01	2.18	1.37
2017-08-01	2.15	1.37
2017-09-01	2.3	1.21
2017-10-01	2.34	1.45
2017-11-01	2.23	1.77
2017-12-01	2.28	1.69
2018-01-01	2.51	1.52
2018-02-01	2.66	1.84
2018-03-01	2.56	1.84
2018-04-01	2.61	1.92
2018-05-01	2.72	1.6
2018-06-01	2.59	1.76
2018-07-01	2.57	1.99
2018-08-01	2.67	2.07
2018-09-01	2.72	2.07
2018-10-01	2.88	2.07
2018-11-01	2.83	1.9
2018-12-01	2.55	2.21
2019-01-01	2.45	1.81
2019-02-01	2.39	1.81
2019-03-01	2.17	1.97
2019-04-01	2.16	2.12
2019-05-01	2.09	2.6
2019-06-01	1.86	2.35
2019-07-01	1.9	2.19
2019-08-01	1.6	2.18
2019-09-01	1.72	2.26
2019-10-01	1.83	2.26
2019-11-01	1.91	1.86
2019-12-01	2.04	1.62
2020-01-01	1.94	1.78
2020-02-01	1.7	1.85
2020-03-01	1.16	1.7
2020-04-01	1.11	1.31
2020-05-01	0.96	0.84
2020-06-01	1.02	1.07
2020-07-01	0.97	0.69
2020-08-01	1.01	0.61
2020-09-01	1.02	0.76
2020-10-01	1.08	0.76
2020-11-01	1.17	1.3
2020-12-01	1.24	1.07
2021-01-01	1.3	1.29
2021-02-01	1.56	0.83
2021-03-01	1.97	1.06
2021-04-01	1.97	1.82
2021-05-01	1.94	2.28
2021-06-01	1.85	2.2
2021-07-01	1.71	2.81
2021-08-01	1.66	3.03
2021-09-01	1.75	3.18
2021-10-01	2.04	3.17
2021-11-01	2.12	3.09
2021-12-01	1.96	3.39
2022-01-01	2.22	3.53
2022-02-01	2.38	4.06
2022-03-01	2.62	4.58
2022-04-01	3.16	4.62
2022-05-01	3.37	4.98
2022-06-01	3.76	5.19
2022-07-01	3.49	5.24
2022-08-01	3.32	5.23
2022-09-01	3.63	5.28
2022-10-01	3.86	5.34
2022-11-01	3.64	5.48
2022-12-01	3.4	5.46
2023-01-01	3.37	4.92
2023-02-01	3.58	4.9
2023-03-01	3.41	4.58
2023-04-01	3.33	4.34
2023-05-01	3.52	3.82
2023-06-01	3.82	3.6
2023-07-01	3.94	3.51
2023-08-01	4.15	3.5
2023-09-01	4.28	3.21
2023-10-01	4.51	3.34
2023-11-01	4.09	3.53
2023-12-01	3.55	3.31

## Sheet: Fig 5
	IPYOY
1998-01-01	4.2
1998-02-01	4.33
1998-03-01	6
1998-04-01	4.09
1998-05-01	3.1
1998-06-01	3.91
1998-07-01	-0.18
1998-08-01	2.61
1998-09-01	3.06
1998-10-01	2.08
1998-11-01	2.25
1998-12-01	3.53
1999-01-01	5.45
1999-02-01	4.07
1999-03-01	2.68
1999-04-01	3.75
1999-05-01	4.41
1999-06-01	5.89
1999-07-01	8.18
1999-08-01	6.48
1999-09-01	7.6
1999-10-01	6.78
1999-11-01	7.84
1999-12-01	7.81
2000-01-01	7.04
2000-02-01	6.73
2000-03-01	8.36
2000-04-01	7.4
2000-05-01	9.24
2000-06-01	8.13
2000-07-01	7.52
2000-08-01	7.59
2000-09-01	6.13
2000-10-01	6.96
2000-11-01	5.59
2000-12-01	4.08
2001-01-01	1.03
2001-02-01	1.18
2001-03-01	-0.73
2001-04-01	-0.11
2001-05-01	-1.48
2001-06-01	-2.78
2001-07-01	-4.13
2001-08-01	-4.6
2001-09-01	-6.03
2001-10-01	-5.96
2001-11-01	-5.86
2001-12-01	-7.79
2002-01-01	-2.03
2002-02-01	-0.47
2002-03-01	0.11
2002-04-01	1.21
2002-05-01	1.01
2002-06-01	1.28
2002-07-01	3.78
2002-08-01	3.03
2002-09-01	3.67
2002-10-01	4.07
2002-11-01	3.32
2002-12-01	4.2
2003-01-01	1.75
2003-02-01	0.56
2003-03-01	0.35
2003-04-01	-1.42
2003-05-01	-1.3
2003-06-01	-1.05
2003-07-01	-1
2003-08-01	-2.13
2003-09-01	0.74
2003-10-01	0.63
2003-11-01	1.35
2003-12-01	2.7
2004-01-01	1.17
2004-02-01	0.66
2004-03-01	2.27
2004-04-01	2.44
2004-05-01	1.95
2004-06-01	3.92
2004-07-01	2.1
2004-08-01	4.06
2004-09-01	2.54
2004-10-01	1.86
2004-11-01	1.79
2004-12-01	1.64
2005-01-01	3.37
2005-02-01	2.69
2005-03-01	0.38
2005-04-01	1.85
2005-05-01	3.15
2005-06-01	0.99
2005-07-01	1.97
2005-08-01	2.3
2005-09-01	1.97
2005-10-01	2.15
2005-11-01	2.92
2005-12-01	3.56
2006-01-01	1.81
2006-02-01	2.61
2006-03-01	3.84
2006-04-01	1.89
2006-05-01	0.69
2006-06-01	0.81
2006-07-01	0.56
2006-08-01	-1.01
2006-09-01	-2.81
2006-10-01	-3.08
2006-11-01	-3.89
2006-12-01	-3.55
2007-01-01	-3.56
2007-02-01	-2.3
2007-03-01	-2.26
2007-04-01	-2.07
2007-05-01	-1.52
2007-06-01	-0.71
2007-07-01	-1.79
2007-08-01	-0.47
2007-09-01	0.65
2007-10-01	0.14
2007-11-01	-0.13
2007-12-01	-2.93
2008-01-01	-2.75
2008-02-01	-3.63
2008-03-01	-4.68
2008-04-01	-3.24
2008-05-01	-3.73
2008-06-01	-3.31
2008-07-01	-0.73
2008-08-01	-2.5
2008-09-01	-2.96
2008-10-01	-2.65
2008-11-01	-4.14
2008-12-01	-5.47
2009-01-01	-7.06
2009-02-01	-8.34
2009-03-01	-9.37
2009-04-01	-12.01
2009-05-01	-12.54
2009-06-01	-13.54
2009-07-01	-14.8
2009-08-01	-14.05
2009-09-01	-11.69
2009-10-01	-11.34
2009-11-01	-8.25
2009-12-01	-5.8
2010-01-01	-2.88
2010-02-01	-0.39
2010-03-01	2.96
2010-04-01	4.73
2010-05-01	8.29
2010-06-01	9.46
2010-07-01	9.38
2010-08-01	9.73
2010-09-01	7.36
2010-10-01	8.27
2010-11-01	6.65
2010-12-01	9.3
2011-01-01	7.86
2011-02-01	6.02
2011-03-01	5.88
2011-04-01	6.49
2011-05-01	2.1
2011-06-01	2.08
2011-07-01	3.86
2011-08-01	4.93
2011-09-01	6.15
2011-10-01	4.56
2011-11-01	4.25
2011-12-01	3.31
2012-01-01	3.55
2012-02-01	1.72
2012-03-01	0.75
2012-04-01	1.26
2012-05-01	3.01
2012-06-01	1.78
2012-07-01	-0.37
2012-08-01	-2.4
2012-09-01	-3.39
2012-10-01	-2.76
2012-11-01	-1.52
2012-12-01	-2.87
2013-01-01	-2.14
2013-02-01	1.1
2013-03-01	1.56
2013-04-01	-0.05
2013-05-01	-0.21
2013-06-01	0.07
2013-07-01	0.86
2013-08-01	2.77
2013-09-01	3.96
2013-10-01	5.43
2013-11-01	4.01
2013-12-01	3.56
2014-01-01	3.15
2014-02-01	3.95
2014-03-01	3.64
2014-04-01	5.73
2014-05-01	6.23
2014-06-01	7.45
2014-07-01	6.39
2014-08-01	3.72
2014-09-01	4.85
2014-10-01	4.23
2014-11-01	4.23
2014-12-01	5.55
2015-01-01	4.46
2015-02-01	1.91
2015-03-01	0.98
2015-04-01	-1.18
2015-05-01	-2.36
2015-06-01	-2.38
2015-07-01	-0.37
2015-08-01	2.42
2015-09-01	-1.64
2015-10-01	-2.64
2015-11-01	-1.98
2015-12-01	-1.94
2016-01-01	-0.68
2016-02-01	-0.97
2016-03-01	-1.38
2016-04-01	-0.27
2016-05-01	-3.19
2016-06-01	-1.48
2016-07-01	-0.35
2016-08-01	-1.03
2016-09-01	2.3
2016-10-01	1.99
2016-11-01	2.95
2016-12-01	2.71
2017-01-01	2.82
2017-02-01	3.37
2017-03-01	4.66
2017-04-01	5.36
2017-05-01	10.77
2017-06-01	8.05
2017-07-01	5.83
2017-08-01	4.19
2017-09-01	3.43
2017-10-01	3.3
2017-11-01	3.13
2017-12-01	3.32
2018-01-01	2.24
2018-02-01	4.06
2018-03-01	5
2018-04-01	4.18
2018-05-01	2.72
2018-06-01	3.34
2018-07-01	3.92
2018-08-01	5.4
2018-09-01	4.59
2018-10-01	5.46
2018-11-01	3.4
2018-12-01	2.29
2019-01-01	1.56
2019-02-01	-0.16
2019-03-01	0.28
2019-04-01	2.18
2019-05-01	2.6
2019-06-01	1.08
2019-07-01	-1.69
2019-08-01	-1.71
2019-09-01	-1.72
2019-10-01	-1.53
2019-11-01	-1.54
2019-12-01	-1.36
2020-01-01	0.36
2020-02-01	1.51
2020-03-01	-6.21
2020-04-01	-20.18
2020-05-01	-16.67
2020-06-01	-12.42
2020-07-01	-8.46
2020-08-01	-8.99
2020-09-01	-7.38
2020-10-01	-7.48
2020-11-01	-4.66
2020-12-01	-2.83
2021-01-01	-2.99
2021-02-01	-4.81
2021-03-01	2.01
2021-04-01	15.83
2021-05-01	10.88
2021-06-01	8.45
2021-07-01	5.77
2021-08-01	6.45
2021-09-01	5.21
2021-10-01	6.05
2021-11-01	3.18
2021-12-01	1.97
2022-01-01	1.65
2022-02-01	3.42
2022-03-01	3.77
2022-04-01	6.31
2022-05-01	5.78
2022-06-01	4.26
2022-07-01	4.65
2022-08-01	4.01
2022-09-01	4.05
2022-10-01	1.9
2022-11-01	2.84
2022-12-01	1.68
2023-01-01	0.87
2023-02-01	1.16
2023-03-01	0.58
2023-04-01	-0.49
2023-05-01	-0.35
2023-06-01	-0.99
2023-07-01	-0.94
2023-08-01	-1.18
2023-09-01	-1.67
2023-10-01	-0.36
2023-11-01	0.9
2023-12-01	1.6

## Sheet: Fig 6
	TSX
1998-01-01	6529.46
1998-02-01	6918.25
1998-03-01	7382.43
1998-04-01	7674.11
1998-05-01	7678.02
1998-06-01	7336.74
1998-07-01	7303.93
1998-08-01	6335.61
1998-09-01	5809.28
1998-10-01	5725.63
1998-11-01	6401
1998-12-01	6373.73
1999-01-01	6695.03
1999-02-01	6483.43
1999-03-01	6510.87
1999-04-01	6929.63
1999-05-01	6936.12
1999-06-01	6932.41
1999-07-01	7151.92
1999-08-01	7024.32
1999-09-01	6989.35
1999-10-01	7022.46
1999-11-01	7523.17
1999-12-01	8092.51
2000-01-01	8449.54
2000-02-01	9185.95
2000-03-01	9582.75
2000-04-01	9132.9
2000-05-01	9289.77
2000-06-01	9952.86
2000-07-01	10567.7
2000-08-01	10936.3
2000-09-01	10813.5
2000-10-01	10141.3
2000-11-01	9196.03
2000-12-01	9020.21
2001-01-01	8945.92
2001-02-01	8685.68
2001-03-01	7863.1
2001-04-01	7801.1
2001-05-01	8148.9
2001-06-01	7903.31
2001-07-01	7654.86
2001-08-01	7603.06
2001-09-01	6979.89
2001-10-01	6919.27
2001-11-01	7285.01
2001-12-01	7551.31
2002-01-01	7667.33
2002-02-01	7537.14
2002-03-01	7863.24
2002-04-01	7767.1
2002-05-01	7661.48
2002-06-01	7311.66
2002-07-01	6713.36
2002-08-01	6595.54
2002-09-01	6358.97
2002-10-01	6154
2002-11-01	6452.53
2002-12-01	6604.55
2003-01-01	6717.51
2003-02-01	6521.51
2003-03-01	6374.41
2003-04-01	6487.08
2003-05-01	6729.13
2003-06-01	7028.04
2003-07-01	7127.94
2003-08-01	7370.7
2003-09-01	7569.02
2003-10-01	7666.36
2003-11-01	7819.09
2003-12-01	8055.91
2004-01-01	8467.49
2004-02-01	8680.57
2004-03-01	8616.06
2004-04-01	8653.31
2004-05-01	8269.76
2004-06-01	8432.18
2004-07-01	8425.74
2004-08-01	8285.45
2004-09-01	8493.18
2004-10-01	8793.1
2004-11-01	8933.72
2004-12-01	9134.88
2005-01-01	9092.69
2005-02-01	9529.84
2005-03-01	9688.79
2005-04-01	9474.86
2005-05-01	9472.79
2005-06-01	9860.17
2005-07-01	10232
2005-08-01	10569.2
2005-09-01	10911.8
2005-10-01	10493.7
2005-11-01	10746.8
2005-12-01	11160.1
2006-01-01	11648.4
2006-02-01	11770.3
2006-03-01	11971.7
2006-04-01	12290.5
2006-05-01	11906.5
2006-06-01	11341.1
2006-07-01	11659.3
2006-08-01	12032.3
2006-09-01	11788.7
2006-10-01	11959
2006-11-01	12422.3
2006-12-01	12847
2007-01-01	12754.1
2007-02-01	13206.3
2007-03-01	13026.1
2007-04-01	13531.2
2007-05-01	13937.1
2007-06-01	13934.9
2007-07-01	14187.2
2007-08-01	13417.7
2007-09-01	13856.1
2007-10-01	14216.8
2007-11-01	13738.6
2007-12-01	13672
2008-01-01	13244.4
2008-02-01	13351.8
2008-03-01	13228.8
2008-04-01	13891.3
2008-05-01	14631.2
2008-06-01	14718.8
2008-07-01	13650.3
2008-08-01	13364.4
2008-09-01	12499.8
2008-10-01	9762.67
2008-11-01	9043.71
2008-12-01	8472.82
2009-01-01	8898.76
2009-02-01	8442.15
2009-03-01	8314.06
2009-04-01	9225.19
2009-05-01	10026.6
2009-06-01	10372.3
2009-07-01	10293.6
2009-08-01	10820.5
2009-09-01	11246.2
2009-10-01	11297.6
2009-11-01	11412
2009-12-01	11593
2010-01-01	11661.5
2010-02-01	11457.4
2010-03-01	11966.7
2010-04-01	12157.6
2010-05-01	11798.1
2010-06-01	11680.2
2010-07-01	11544.3
2010-08-01	11729.4
2010-09-01	12162
2010-10-01	12568.8
2010-11-01	12843.2
2010-12-01	13287.7
2011-01-01	13395.2
2011-02-01	13915
2011-03-01	13932.9
2011-04-01	13961.3
2011-05-01	13620.9
2011-06-01	13126.1
2011-07-01	13297.5
2011-08-01	12403.5
2011-09-01	12150.3
2011-10-01	11913.7
2011-11-01	12038.1
2011-12-01	11857.7
2012-01-01	12320.4
2012-02-01	12552.2
2012-03-01	12464
2012-04-01	12131.9
2012-05-01	11632
2012-06-01	11495.7
2012-07-01	11631.3
2012-08-01	11914.1
2012-09-01	12268.6
2012-10-01	12338
2012-11-01	12163.2
2012-12-01	12298.1
2013-01-01	12660.9
2013-02-01	12737.6
2013-03-01	12774.7
2013-04-01	12299.2
2013-05-01	12589.1
2013-06-01	12221.4
2013-07-01	12465.5
2013-08-01	12618.8
2013-09-01	12813.1
2013-10-01	13051.4
2013-11-01	13396.1
2013-12-01	13358.6
2014-01-01	13722.9
2014-02-01	13969.5
2014-03-01	14281.4
2014-04-01	14443.1
2014-05-01	14630.5
2014-06-01	14960.5
2014-07-01	15264.4
2014-08-01	15380.4
2014-09-01	15365.7
2014-10-01	14446.5
2014-11-01	14824.8
2014-12-01	14357.1
2015-01-01	14471.4
2015-02-01	15161
2015-03-01	14921.6
2015-04-01	15288.5
2015-05-01	15126.6
2015-06-01	14835.9
2015-07-01	14443.3
2015-08-01	14032.8
2015-09-01	13481.1
2015-10-01	13758.9
2015-11-01	13424.2
2015-12-01	13129.3
2016-01-01	12389.9
2016-02-01	12624.6
2016-03-01	13381.8
2016-04-01	13650.4
2016-05-01	13855.7
2016-06-01	14024.4
2016-07-01	14432.5
2016-08-01	14674.2
2016-09-01	14641.7
2016-10-01	14710.5
2016-11-01	14821.9
2016-12-01	15262.7
2017-01-01	15480.1
2017-02-01	15651.8
2017-03-01	15515.3
2017-04-01	15640.6
2017-05-01	15486
2017-06-01	15308.8
2017-07-01	15153.7
2017-08-01	15115.4
2017-09-01	15277.6
2017-10-01	15822.5
2017-11-01	16032.3
2017-12-01	16101.5
2018-01-01	16271.9
2018-02-01	15431.4
2018-03-01	15481.3
2018-04-01	15380.4
2018-05-01	15972.6
2018-06-01	16253.2
2018-07-01	16425.2
2018-08-01	16333.3
2018-09-01	16129.9
2018-10-01	15461.1
2018-11-01	15144
2018-12-01	14492.1
2019-01-01	15001.6
2019-02-01	15815
2019-03-01	16119.5
2019-04-01	16476
2019-05-01	16321
2019-06-01	16322.6
2019-07-01	16511.2
2019-08-01	16241.6
2019-09-01	16670.7
2019-10-01	16403.9
2019-11-01	16926
2019-12-01	17034
2020-01-01	17368.9
2020-02-01	17558.2
2020-03-01	13757.1
2020-04-01	14073.7
2020-05-01	14897.1
2020-06-01	15480.9
2020-07-01	15926.2
2020-08-01	16569.2
2020-09-01	16231.2
2020-10-01	16240.8
2020-11-01	16743.6
2020-12-01	17526.4
2021-01-01	17814
2021-02-01	18216.4
2021-03-01	18658.1
2021-04-01	19161.6
2021-05-01	19447.8
2021-06-01	20110.1
2021-07-01	20166.7
2021-08-01	20456.4
2021-09-01	20524.7
2021-10-01	20760.9
2021-11-01	21439.1
2021-12-01	20949.6
2022-01-01	21042.6
2022-02-01	21218.7
2022-03-01	21626.3
2022-04-01	21599.8
2022-05-01	20393.5
2022-06-01	19745.4
2022-07-01	18930.4
2022-08-01	19863.8
2022-09-01	19144.7
2022-10-01	18851.9
2022-11-01	19910.8
2022-12-01	19726.9
2023-01-01	20218.4
2023-02-01	20523
2023-03-01	19852
2023-04-01	20470.8
2023-05-01	20247.3
2023-06-01	19865.2
2023-07-01	20273.7
2023-08-01	20095.1
2023-09-01	20103.3
2023-10-01	19212.3
2023-11-01	19897.9
2023-12-01	20624.9

## Sheet: Fig 7
	USDCAD
1998-01-01	1.4402
1998-02-01	1.434
1998-03-01	1.4163
1998-04-01	1.4298
1998-05-01	1.4452
1998-06-01	1.4653
1998-07-01	1.4868
1998-08-01	1.5342
1998-09-01	1.5216
1998-10-01	1.5451
1998-11-01	1.5397
1998-12-01	1.543
1999-01-01	1.5196
1999-02-01	1.4973
1999-03-01	1.5175
1999-04-01	1.4879
1999-05-01	1.4619
1999-06-01	1.4691
1999-07-01	1.4878
1999-08-01	1.4927
1999-09-01	1.4775
1999-10-01	1.4772
1999-11-01	1.4674
1999-12-01	1.4721
2000-01-01	1.4489
2000-02-01	1.4511
2000-03-01	1.4606
2000-04-01	1.4687
2000-05-01	1.4956
2000-06-01	1.4768
2000-07-01	1.478
2000-08-01	1.4827
2000-09-01	1.4856
2000-10-01	1.5118
2000-11-01	1.5424
2000-12-01	1.5216
2001-01-01	1.5029
2001-02-01	1.5218
2001-03-01	1.5585
2001-04-01	1.5577
2001-05-01	1.5413
2001-06-01	1.5244
2001-07-01	1.5297
2001-08-01	1.5399
2001-09-01	1.5668
2001-10-01	1.5708
2001-11-01	1.5928
2001-12-01	1.5791
2002-01-01	1.6001
2002-02-01	1.5958
2002-03-01	1.5875
2002-04-01	1.5814
2002-05-01	1.5492
2002-06-01	1.5317
2002-07-01	1.5449
2002-08-01	1.569
2002-09-01	1.5749
2002-10-01	1.5782
2002-11-01	1.5713
2002-12-01	1.5592
2003-01-01	1.5426
2003-02-01	1.5124
2003-03-01	1.4759
2003-04-01	1.4582
2003-05-01	1.3832
2003-06-01	1.3523
2003-07-01	1.38
2003-08-01	1.3959
2003-09-01	1.3643
2003-10-01	1.3218
2003-11-01	1.3122
2003-12-01	1.3126
2004-01-01	1.2958
2004-02-01	1.329
2004-03-01	1.3284
2004-04-01	1.342
2004-05-01	1.3781
2004-06-01	1.3577
2004-07-01	1.3224
2004-08-01	1.3123
2004-09-01	1.2881
2004-10-01	1.2473
2004-11-01	1.196
2004-12-01	1.2194
2005-01-01	1.2248
2005-02-01	1.2397
2005-03-01	1.2162
2005-04-01	1.236
2005-05-01	1.2558
2005-06-01	1.2402
2005-07-01	1.2232
2005-08-01	1.2047
2005-09-01	1.178
2005-10-01	1.1775
2005-11-01	1.1816
2005-12-01	1.1613
2006-01-01	1.1575
2006-02-01	1.1489
2006-03-01	1.1574
2006-04-01	1.144
2006-05-01	1.1099
2006-06-01	1.1138
2006-07-01	1.1284
2006-08-01	1.1185
2006-09-01	1.1158
2006-10-01	1.1286
2006-11-01	1.1361
2006-12-01	1.1536
2007-01-01	1.1755
2007-02-01	1.1707
2007-03-01	1.1682
2007-04-01	1.1351
2007-05-01	1.0946
2007-06-01	1.0652
2007-07-01	1.0508
2007-08-01	1.058
2007-09-01	1.0267
2007-10-01	0.9756
2007-11-01	0.9664
2007-12-01	1.0013
2008-01-01	1.0102
2008-02-01	0.9991
2008-03-01	1.0031
2008-04-01	1.0139
2008-05-01	0.9992
2008-06-01	1.0167
2008-07-01	1.0128
2008-08-01	1.0534
2008-09-01	1.0587
2008-10-01	1.1843
2008-11-01	1.2179
2008-12-01	1.2328
2009-01-01	1.2259
2009-02-01	1.2451
2009-03-01	1.2645
2009-04-01	1.2241
2009-05-01	1.1517
2009-06-01	1.1265
2009-07-01	1.1239
2009-08-01	1.0875
2009-09-01	1.0818
2009-10-01	1.054
2009-11-01	1.0592
2009-12-01	1.0536
2010-01-01	1.0429
2010-02-01	1.0568
2010-03-01	1.023
2010-04-01	1.0051
2010-05-01	1.0412
2010-06-01	1.0379
2010-07-01	1.0436
2010-08-01	1.0407
2010-09-01	1.0335
2010-10-01	1.0177
2010-11-01	1.0124
2010-12-01	1.0074
2011-01-01	0.994
2011-02-01	0.9876
2011-03-01	0.9766
2011-04-01	0.958
2011-05-01	0.9683
2011-06-01	0.9768
2011-07-01	0.9556
2011-08-01	0.9817
2011-09-01	1.0019
2011-10-01	1.0203
2011-11-01	1.0255
2011-12-01	1.0236
2012-01-01	1.0132
2012-02-01	0.9965
2012-03-01	0.9939
2012-04-01	0.9927
2012-05-01	1.0103
2012-06-01	1.0281
2012-07-01	1.014
2012-08-01	0.9924
2012-09-01	0.9787
2012-10-01	0.9868
2012-11-01	0.9972
2012-12-01	0.9889
2013-01-01	0.9921
2013-02-01	1.0098
2013-03-01	1.0243
2013-04-01	1.0187
2013-05-01	1.0202
2013-06-01	1.0315
2013-07-01	1.0408
2013-08-01	1.0407
2013-09-01	1.0352
2013-10-01	1.0364
2013-11-01	1.0492
2013-12-01	1.0641
2014-01-01	1.0929
2014-02-01	1.1051
2014-03-01	1.1107
2014-04-01	1.0992
2014-05-01	1.0894
2014-06-01	1.0831
2014-07-01	1.0736
2014-08-01	1.0928
2014-09-01	1.1006
2014-10-01	1.1212
2014-11-01	1.1326
2014-12-01	1.1541
2015-01-01	1.2095
2015-02-01	1.2496
2015-03-01	1.2619
2015-04-01	1.234
2015-05-01	1.2181
2015-06-01	1.2366
2015-07-01	1.285
2015-08-01	1.3146
2015-09-01	1.3265
2015-10-01	1.3068
2015-11-01	1.328
2015-12-01	1.3717
2016-01-01	1.4208
2016-02-01	1.3799
2016-03-01	1.3226
2016-04-01	1.2819
2016-05-01	1.2951
2016-06-01	1.2896
2016-07-01	1.3044
2016-08-01	1.2997
2016-09-01	1.31
2016-10-01	1.3252
2016-11-01	1.3442
2016-12-01	1.3349
2017-01-01	1.3204
2017-02-01	1.3108
2017-03-01	1.3386
2017-04-01	1.3432
2017-05-01	1.3603
2017-06-01	1.3298
2017-07-01	1.2702
2017-08-01	1.2607
2017-09-01	1.2287
2017-10-01	1.2601
2017-11-01	1.2766
2017-12-01	1.2764
2018-01-01	1.2432
2018-02-01	1.2586
2018-03-01	1.293
2018-04-01	1.2733
2018-05-01	1.2872
2018-06-01	1.3129
2018-07-01	1.3132
2018-08-01	1.304
2018-09-01	1.3041
2018-10-01	1.3007
2018-11-01	1.3201
2018-12-01	1.3449
2019-01-01	1.3315
2019-02-01	1.3208
2019-03-01	1.3368
2019-04-01	1.3377
2019-05-01	1.3458
2019-06-01	1.3287
2019-07-01	1.3101
2019-08-01	1.3276
2019-09-01	1.3244
2019-10-01	1.319
2019-11-01	1.3238
2019-12-01	1.3167
2020-01-01	1.3083
2020-02-01	1.3284
2020-03-01	1.3953
2020-04-01	1.4053
2020-05-01	1.3971
2020-06-01	1.355
2020-07-01	1.3503
2020-08-01	1.323
2020-09-01	1.3224
2020-10-01	1.3211
2020-11-01	1.3068
2020-12-01	1.2809
2021-01-01	1.2725
2021-02-01	1.2699
2021-03-01	1.2574
2021-04-01	1.2498
2021-05-01	1.2123
2021-06-01	1.2219
2021-07-01	1.2522
2021-08-01	1.2599
2021-09-01	1.2668
2021-10-01	1.2439
2021-11-01	1.2567
2021-12-01	1.2795
2022-01-01	1.2619
2022-02-01	1.2717
2022-03-01	1.2658
2022-04-01	1.2627
2022-05-01	1.2851
2022-06-01	1.2814
2022-07-01	1.2939
2022-08-01	1.2918
2022-09-01	1.3327
2022-10-01	1.3702
2022-11-01	1.3443
2022-12-01	1.3591
2023-01-01	1.343
2023-02-01	1.3453
2023-03-01	1.3682
2023-04-01	1.3486
2023-05-01	1.3519
2023-06-01	1.3288
2023-07-01	1.3215
2023-08-01	1.3482
2023-09-01	1.3538
2023-10-01	1.3709
2023-11-01	1.3712
2023-12-01	1.3412
